# Supplementary material for: 4-(4-Bromo­phen­yl)-2,3,3a,4,5,11c-hexa­hydro­benzo[f]furo[3,2-c]quinoline
Source: Acta Crystallogr Sect E Struct Rep Online. 2011 Aug 11;67(Pt 9):o2285. doi: 10.1107/S1600536811031084 (PMC3200627; doi:10.1107/S1600536811031084)
Supplement: Supplementary file 1 [file e-67-o2285-sup1.cif]

##############################################################################
#                                                                            #
# This CIF contains the data in a paper accepted for publication in          #
# Acta Crystallographica Section E. It conforms to the requirements of       #
# Notes for Authors for Acta Crystallographica Section E, and has been       #
# peer reviewed under the auspices of the IUCr Commission on Journals.       #
#                                                                            #
# Full details of the Crystallographic Information File format               #
# are given in the paper "The Crystallographic Information File (CIF):       #
# a New Standard Archive File for Crystallography" by S. R. Hall, F. H.      #
# Allen and I. D. Brown [Acta Cryst. (1991), A47, 655-685].                  #
#                                                                            #
# The current version of the core CIF dictionary is obtainable from          #
# ftp://ftp.iucr.org/pub/cif_core.dic.                                       #
#                                                                            #
# Software is freely available for graphical display of the structure(s)     #
# in this CIF. For information consult the CIF software page                 #
# http://www.iucr.org/resources/cif/software.                                #
#                                                                            #
# This file may be used for bona fide research purposes within the           #
# scientific community so long as proper attribution is given to the journal # 
# article from which it was obtained.                                        #
#                                                                            #
##############################################################################
data_global
_audit_creation_method     'from SHELXL97 CIF and IUCr SHELXL97-template'
_journal_date_recd_electronic     2011-04-14
_journal_date_accepted     2011-08-02
_journal_name_full     'Acta Crystallographica, Section E'
_journal_year     2011
_journal_volume     67
_journal_issue      9
_journal_page_first     o2285
_journal_page_last     o2285
_journal_paper_category     QO
_journal_coeditor_code     ZB2015
_publ_contact_author_name     'Zhou Xu'
_publ_contact_author_address
;
Deparement of Chemistry
Xuzhou Medical College
Xuzhou Jiangsu 221004
People's Republic of China
;
_publ_contact_author_email     xuzhou@xzmc.edu.cn
_publ_contact_author_fax     ?
_publ_contact_author_phone     ?
_publ_section_title
;\
4-(4-Bromophenyl)-2,3,3a,4,5,11c-hexahydrobenzo[<i>f</i>]furo[3,2-<i>c</i>]\
quinoline
;
loop_
    _publ_author_name
    _publ_author_address
    'Nan Wu'
;
Department of Aviation Oil and Materials
Xuzhou Airforce College
Xuzhou Jiangsu 221110
People's Republic of China
;
    'Rongli Zhang'
;
Department of Chemistry
Xuzhou Medical College
Xuzhou Jiangsu 221004
People's Republic of China
;
    'Xinnian Li'
;
Department of Aviation Oil and Materials
Xuzhou Airforce College
Xuzhou Jiangsu 221110
People's Republic of China
;
    'Xin Xu'
;
Department of Aviation Oil and Materials
Xuzhou Airforce College
Xuzhou Jiangsu 221110
People's Republic of China
;
    'Zhou Xu'
;
Department of Chemistry
Xuzhou Medical College
Xuzhou Jiangsu 221004
People's Republic of China
;
_publ_section_synopsis     .
data_I
_chemical_name_systematic
;
4-(4-Bromophenyl)-2,3,3a,4,5,11c-hexahydrobenzo[<i>f</i>]furo[3,2-
<i>c</i>]quinoline
;
_chemical_name_common     ?
_chemical_formula_moiety     'C21 H18 Br N O'
_chemical_formula_sum     'C21 H18 Br N O'
_chemical_formula_iupac     'C21 H18 Br N O'
_chemical_formula_weight     380.27
_chemical_melting_point     ?
_chemical_melting_point_gt     523
_chemical_melting_point_lt     525
_symmetry_cell_setting     triclinic
_symmetry_space_group_name_H-M     'P -1'
_symmetry_space_group_name_hall     '-P 1'
loop_
    _symmetry_equiv_pos_as_xyz
    'x, y, z'
    '-x, -y, -z'
_cell_length_a     9.4019(2)
_cell_length_b     9.6025(2)
_cell_length_c     10.4660(2)
_cell_angle_alpha     103.8880(10)
_cell_angle_beta     114.0750(10)
_cell_angle_gamma     92.4690(10)
_cell_volume     826.81(3)
_cell_formula_units_Z     2
_cell_measurement_reflns_used     2885
_cell_measurement_theta_min     2.22
_cell_measurement_theta_max     22.92
_cell_measurement_temperature     296(2)
_exptl_crystal_description     block
_exptl_crystal_colour     colourless
_exptl_crystal_size_max     0.20
_exptl_crystal_size_mid     0.093
_exptl_crystal_size_min     0.039
_exptl_crystal_density_diffrn     1.527
_exptl_crystal_density_meas     ?
_exptl_crystal_density_method     'not measured'
_exptl_crystal_F_000     388
_exptl_absorpt_coefficient_mu     2.493
_exptl_absorpt_correction_type     multi-scan
_exptl_absorpt_process_details     '(SADABS; Bruker, 2001)'
_exptl_absorpt_correction_T_min     0.793
_exptl_absorpt_correction_T_max     0.899
_exptl_special_details
;
;
_diffrn_ambient_temperature     296(2)
_diffrn_radiation_type     MoK\a
_diffrn_radiation_wavelength     0.71073
_diffrn_radiation_source     'fine-focus sealed tube'
_diffrn_radiation_monochromator     graphite
_diffrn_measurement_device_type     'Bruker APEXII area-detector'
_diffrn_measurement_method     '\f and \w'
_diffrn_detector_area_resol_mean     ?
_diffrn_reflns_number     10901
_diffrn_reflns_av_R_equivalents     0.0371
_diffrn_reflns_av_sigmaI/netI     0.0392
_diffrn_reflns_theta_min     2.21
_diffrn_reflns_theta_max     25.01
_diffrn_reflns_theta_full     25.01
_diffrn_measured_fraction_theta_max     0.998
_diffrn_measured_fraction_theta_full     0.998
_diffrn_reflns_limit_h_min     -11
_diffrn_reflns_limit_h_max     11
_diffrn_reflns_limit_k_min     -11
_diffrn_reflns_limit_k_max     11
_diffrn_reflns_limit_l_min     -12
_diffrn_reflns_limit_l_max     12
_diffrn_standards_number     ?
_diffrn_standards_interval_count     ?
_diffrn_standards_interval_time     ?
_diffrn_standards_decay_%     ?
_refine_special_details
;
Refinement of <i>F</i>^2^ against ALL reflections. The weighted <i>R</i>-factor
<i>wR</i> and goodness of fit <i>S</i> are based on <i>F</i>^2^, conventional
<i>R</i>-factors <i>R</i> are based on <i>F</i>, with <i>F</i> set to zero for
negative <i>F</i>^2^. The threshold expression of <i>F</i>^2^ >
\s(<i>F</i>^2^) is used only for calculating <i>R</i>-factors(gt) <i>etc</i>.
and is not relevant to the choice of reflections for refinement.
<i>R</i>-factors based on <i>F</i>^2^ are statistically about twice as large
as those based on <i>F</i>, and <i>R</i>- factors based on ALL data will be
even larger.
;
_reflns_number_total     2921
_reflns_number_gt     2301
_reflns_threshold_expression     I>2sigma(I)
_refine_ls_structure_factor_coef     Fsqd
_refine_ls_matrix_type     full
_refine_ls_R_factor_all     0.0505
_refine_ls_R_factor_gt     0.0332
_refine_ls_wR_factor_gt     0.0691
_refine_ls_wR_factor_ref     0.0761
_refine_ls_goodness_of_fit_ref     1.038
_refine_ls_restrained_S_all     1.038
_refine_ls_number_reflns     2921
_refine_ls_number_parameters     221
_refine_ls_number_restraints     0
_refine_ls_hydrogen_treatment     mixed
_refine_ls_weighting_scheme     calc
_refine_ls_weighting_details
         'calc w=1/[\s^2^(Fo^2^)+(0.0327P)^2^+0.2420P] where P=(Fo^2^+2Fc^2^)/3'
_atom_sites_solution_hydrogens     geom
_atom_sites_solution_primary     direct
_atom_sites_solution_secondary     difmap
_refine_ls_shift/su_max     0.001
_refine_ls_shift/su_mean     0.000
_refine_diff_density_max     0.219
_refine_diff_density_min     -0.317
_refine_ls_extinction_method     none
_refine_ls_extinction_coef     ?
loop_
    _atom_type_symbol
    _atom_type_description
    _atom_type_scat_dispersion_real
    _atom_type_scat_dispersion_imag
    _atom_type_scat_source
    'C' 'C' 0.0033 0.0016
                         'International Tables Vol C Tables 4.2.6.8 and 6.1.1.4'
    'H' 'H' 0.0000 0.0000
                         'International Tables Vol C Tables 4.2.6.8 and 6.1.1.4'
    'N' 'N' 0.0061 0.0033
                         'International Tables Vol C Tables 4.2.6.8 and 6.1.1.4'
    'O' 'O' 0.0106 0.0060
                         'International Tables Vol C Tables 4.2.6.8 and 6.1.1.4'
    'Br' 'Br' -0.2901 2.4595
                         'International Tables Vol C Tables 4.2.6.8 and 6.1.1.4'
_computing_data_collection     'SMART (Bruker, 2001)'
_computing_cell_refinement     'SAINTT (Bruker, 2001)'
_computing_data_reduction     'SAINT (Bruker, 2001)'
_computing_structure_solution     'SHELXS97 (Sheldrick, 2008)'
_computing_structure_refinement     'SHELXL97 (Sheldrick, 2008)'
_computing_molecular_graphics     'SHELXTL (Sheldrick, 2008)'
_computing_publication_material     'SHELXTL (Sheldrick, 2008)'
loop_
    _atom_site_type_symbol
    _atom_site_label
    _atom_site_fract_x
    _atom_site_fract_y
    _atom_site_fract_z
    _atom_site_U_iso_or_equiv
    _atom_site_adp_type
    _atom_site_calc_flag
    _atom_site_refinement_flags
    _atom_site_occupancy
    _atom_site_symmetry_multiplicity
    _atom_site_disorder_assembly
    _atom_site_disorder_group
    Br Br1 1.51042(4) 0.37481(4) 0.64000(4) 0.05334(14) Uani d . 1 1 . .
    O O1 0.7657(2) 0.0345(2) 0.8561(2) 0.0463(5) Uani d . 1 1 . .
    C C16 1.1935(3) 0.2498(3) 0.8548(3) 0.0360(6) Uani d . 1 1 . .
    C C19 1.3806(3) 0.3222(3) 0.7264(3) 0.0364(6) Uani d . 1 1 . .
    N N1 1.1406(3) 0.3070(3) 1.0684(3) 0.0457(7) Uani d . 1 1 . .
    C C6 0.8940(3) 0.2371(3) 1.0725(3) 0.0335(6) Uani d . 1 1 . .
    C C1 1.0888(3) 0.2098(3) 0.9222(3) 0.0387(7) Uani d . 1 1 . .
    H H1B 1.0959 0.1099 0.9283 0.046 Uiso calc R 1 1 . .
    C C21 1.2412(3) 0.1435(3) 0.7724(3) 0.0430(7) Uani d . 1 1 . .
    H H21 1.2100 0.0462 0.7605 0.052 Uiso calc R 1 1 . .
    C C12 0.8804(3) 0.2858(3) 1.3089(3) 0.0387(7) Uani d . 1 1 . .
    C C20 1.3343(3) 0.1788(3) 0.7073(3) 0.0446(7) Uani d . 1 1 . .
    H H20 1.3647 0.1063 0.6515 0.054 Uiso calc R 1 1 . .
    C C15 1.0518(3) 0.2965(3) 1.1442(3) 0.0377(7) Uani d . 1 1 . .
    C C7 0.8052(3) 0.2325(3) 1.1546(3) 0.0330(6) Uani d . 1 1 . .
    C C5 0.8148(3) 0.1891(3) 0.9095(3) 0.0350(6) Uani d . 1 1 . .
    H H5 0.7211 0.2361 0.8765 0.042 Uiso calc R 1 1 . .
    C C2 0.9162(3) 0.2214(3) 0.8341(3) 0.0400(7) Uani d . 1 1 . .
    H H2 0.9075 0.3181 0.8190 0.048 Uiso calc R 1 1 . .
    C C17 1.2421(3) 0.3929(3) 0.8702(3) 0.0480(8) Uani d . 1 1 . .
    H H17 1.2106 0.4661 0.9242 0.058 Uiso calc R 1 1 . .
    C C8 0.6415(3) 0.1764(3) 1.0879(3) 0.0383(7) Uani d . 1 1 . .
    H H8 0.5893 0.1401 0.9869 0.046 Uiso calc R 1 1 . .
    C C9 0.5593(3) 0.1746(3) 1.1694(3) 0.0434(7) Uani d . 1 1 . .
    H H9 0.4519 0.1385 1.1231 0.052 Uiso calc R 1 1 . .
    C C11 0.7913(4) 0.2808(3) 1.3891(3) 0.0478(8) Uani d . 1 1 . .
    H H11 0.8407 0.3153 1.4903 0.057 Uiso calc R 1 1 . .
    C C10 0.6344(4) 0.2263(3) 1.3208(3) 0.0491(8) Uani d . 1 1 . .
    H H10 0.5776 0.2237 1.3753 0.059 Uiso calc R 1 1 . .
    C C14 1.1242(3) 0.3524(3) 1.2979(3) 0.0473(8) Uani d . 1 1 . .
    H H14 1.2300 0.3943 1.3452 0.057 Uiso calc R 1 1 . .
    C C18 1.3365(3) 0.4302(3) 0.8073(3) 0.0453(7) Uani d . 1 1 . .
    H H18 1.3695 0.5273 0.8199 0.054 Uiso calc R 1 1 . .
    C C13 1.0424(4) 0.3462(3) 1.3777(3) 0.0471(8) Uani d . 1 1 . .
    H H13 1.0932 0.3820 1.4788 0.057 Uiso calc R 1 1 . .
    C C3 0.8387(4) 0.1035(4) 0.6873(3) 0.0576(9) Uani d . 1 1 . .
    H H3A 0.7779 0.1450 0.6097 0.069 Uiso calc R 1 1 . .
    H H3B 0.9180 0.0569 0.6639 0.069 Uiso calc R 1 1 . .
    C C4 0.7334(4) -0.0034(4) 0.7062(3) 0.0610(9) Uani d . 1 1 . .
    H H4A 0.6236 0.0002 0.6472 0.073 Uiso calc R 1 1 . .
    H H4B 0.7538 -0.1011 0.6758 0.073 Uiso calc R 1 1 . .
    H H1A 1.234(4) 0.323(3) 1.114(3) 0.052(10) Uiso d . 1 1 . .
loop_
    _atom_site_aniso_label
    _atom_site_aniso_U_11
    _atom_site_aniso_U_22
    _atom_site_aniso_U_33
    _atom_site_aniso_U_12
    _atom_site_aniso_U_13
    _atom_site_aniso_U_23
    Br1 0.0485(2) 0.0682(2) 0.0570(2) 0.00705(16) 0.03258(16) 0.02427(18)
    O1 0.0560(12) 0.0410(12) 0.0405(12) -0.0063(10) 0.0247(10) 0.0045(10)
    N1 0.0306(14) 0.0645(18) 0.0388(15) -0.0024(13) 0.0144(12) 0.0120(14)
    C1 0.0387(16) 0.0397(16) 0.0401(17) 0.0031(13) 0.0190(14) 0.0126(14)
    C2 0.0389(16) 0.0452(17) 0.0399(17) 0.0026(13) 0.0179(13) 0.0182(15)
    C3 0.0471(18) 0.083(3) 0.0358(18) -0.0093(17) 0.0177(15) 0.0092(18)
    C4 0.082(2) 0.053(2) 0.046(2) -0.0024(18) 0.0342(18) 0.0023(17)
    C5 0.0334(15) 0.0381(16) 0.0351(16) 0.0025(12) 0.0156(12) 0.0122(14)
    C6 0.0351(15) 0.0335(15) 0.0318(15) 0.0037(12) 0.0141(12) 0.0099(13)
    C7 0.0399(15) 0.0264(14) 0.0353(15) 0.0054(12) 0.0186(13) 0.0089(13)
    C8 0.0417(16) 0.0342(16) 0.0405(17) 0.0027(13) 0.0202(13) 0.0093(14)
    C9 0.0457(17) 0.0352(16) 0.057(2) 0.0028(13) 0.0314(16) 0.0097(15)
    C10 0.066(2) 0.0423(18) 0.055(2) 0.0022(16) 0.0432(18) 0.0111(16)
    C11 0.068(2) 0.0406(18) 0.0398(18) 0.0021(16) 0.0305(17) 0.0085(15)
    C12 0.0494(17) 0.0340(16) 0.0348(16) 0.0040(13) 0.0200(14) 0.0105(14)
    C13 0.0525(19) 0.0485(19) 0.0331(16) 0.0013(15) 0.0138(15) 0.0084(15)
    C14 0.0383(17) 0.0534(19) 0.0400(18) -0.0042(14) 0.0112(14) 0.0074(16)
    C15 0.0348(15) 0.0414(17) 0.0380(16) 0.0038(13) 0.0162(13) 0.0126(14)
    C16 0.0328(15) 0.0365(16) 0.0410(17) 0.0043(12) 0.0169(13) 0.0134(14)
    C17 0.059(2) 0.0356(17) 0.063(2) 0.0094(15) 0.0400(17) 0.0116(16)
    C18 0.0505(18) 0.0342(16) 0.059(2) 0.0015(14) 0.0324(16) 0.0116(16)
    C19 0.0318(14) 0.0437(17) 0.0367(16) 0.0046(13) 0.0162(13) 0.0141(14)
    C20 0.0472(17) 0.0413(18) 0.0517(19) 0.0104(14) 0.0297(15) 0.0087(15)
    C21 0.0442(17) 0.0337(16) 0.0562(19) 0.0061(13) 0.0255(15) 0.0146(15)
_geom_special_details
;
All e.s.d.'s (except the e.s.d. in the dihedral angle between two l.s. planes)
are estimated using the full covariance matrix. The cell e.s.d.'s are taken
into account individually in the estimation of e.s.d.'s in distances, angles
and torsion angles; correlations between e.s.d.'s in cell parameters are only
used when they are defined by crystal symmetry. An approximate (isotropic)
treatment of cell e.s.d.'s is used for estimating e.s.d.'s involving l.s.
planes.
;
loop_
    _geom_bond_atom_site_label_1
    _geom_bond_atom_site_label_2
    _geom_bond_site_symmetry_2
    _geom_bond_distance
    _geom_bond_publ_flag
    Br1 C19 . 1.905(3) ?
    O1 C4 . 1.420(3) ?
    O1 C5 . 1.436(3) ?
    C16 C17 . 1.379(4) ?
    C16 C21 . 1.386(4) ?
    C16 C1 . 1.510(3) ?
    C19 C18 . 1.366(4) ?
    C19 C20 . 1.368(4) ?
    N1 C15 . 1.381(3) ?
    N1 C1 . 1.454(4) ?
    N1 H1A . 0.80(3) ?
    C6 C15 . 1.379(4) ?
    C6 C7 . 1.428(3) ?
    C6 C5 . 1.494(4) ?
    C1 C2 . 1.529(4) ?
    C1 H1B . 0.9800 ?
    C21 C20 . 1.384(4) ?
    C21 H21 . 0.9300 ?
    C12 C11 . 1.414(4) ?
    C12 C13 . 1.415(4) ?
    C12 C7 . 1.417(4) ?
    C20 H20 . 0.9300 ?
    C15 C14 . 1.415(4) ?
    C7 C8 . 1.420(4) ?
    C5 C2 . 1.527(3) ?
    C5 H5 . 0.9800 ?
    C2 C3 . 1.534(4) ?
    C2 H2 . 0.9800 ?
    C17 C18 . 1.383(4) ?
    C17 H17 . 0.9300 ?
    C8 C9 . 1.367(4) ?
    C8 H8 . 0.9300 ?
    C9 C10 . 1.391(4) ?
    C9 H9 . 0.9300 ?
    C11 C10 . 1.362(4) ?
    C11 H11 . 0.9300 ?
    C10 H10 . 0.9300 ?
    C14 C13 . 1.355(4) ?
    C14 H14 . 0.9300 ?
    C18 H18 . 0.9300 ?
    C13 H13 . 0.9300 ?
    C3 C4 . 1.497(4) ?
    C3 H3A . 0.9700 ?
    C3 H3B . 0.9700 ?
    C4 H4A . 0.9700 ?
    C4 H4B . 0.9700 ?
loop_
    _geom_angle_atom_site_label_1
    _geom_angle_atom_site_label_2
    _geom_angle_atom_site_label_3
    _geom_angle_site_symmetry_1
    _geom_angle_site_symmetry_3
    _geom_angle
    _geom_angle_publ_flag
    C4 O1 C5 . . 105.9(2) ?
    C17 C16 C21 . . 117.7(2) ?
    C17 C16 C1 . . 121.3(2) ?
    C21 C16 C1 . . 121.0(2) ?
    C18 C19 C20 . . 121.5(2) ?
    C18 C19 Br1 . . 118.6(2) ?
    C20 C19 Br1 . . 119.9(2) ?
    C15 N1 C1 . . 118.9(2) ?
    C15 N1 H1A . . 117(2) ?
    C1 N1 H1A . . 113(2) ?
    C15 C6 C7 . . 119.5(2) ?
    C15 C6 C5 . . 119.7(2) ?
    C7 C6 C5 . . 120.6(2) ?
    N1 C1 C16 . . 109.9(2) ?
    N1 C1 C2 . . 107.6(2) ?
    C16 C1 C2 . . 112.3(2) ?
    N1 C1 H1B . . 109.0 ?
    C16 C1 H1B . . 109.0 ?
    C2 C1 H1B . . 109.0 ?
    C20 C21 C16 . . 121.5(3) ?
    C20 C21 H21 . . 119.3 ?
    C16 C21 H21 . . 119.3 ?
    C11 C12 C13 . . 122.0(3) ?
    C11 C12 C7 . . 119.4(3) ?
    C13 C12 C7 . . 118.6(3) ?
    C19 C20 C21 . . 118.8(3) ?
    C19 C20 H20 . . 120.6 ?
    C21 C20 H20 . . 120.6 ?
    C6 C15 N1 . . 121.3(3) ?
    C6 C15 C14 . . 119.9(3) ?
    N1 C15 C14 . . 118.8(2) ?
    C12 C7 C8 . . 117.5(2) ?
    C12 C7 C6 . . 119.9(2) ?
    C8 C7 C6 . . 122.6(2) ?
    O1 C5 C6 . . 110.8(2) ?
    O1 C5 C2 . . 104.9(2) ?
    C6 C5 C2 . . 115.6(2) ?
    O1 C5 H5 . . 108.4 ?
    C6 C5 H5 . . 108.4 ?
    C2 C5 H5 . . 108.4 ?
    C5 C2 C1 . . 111.1(2) ?
    C5 C2 C3 . . 102.0(2) ?
    C1 C2 C3 . . 112.5(2) ?
    C5 C2 H2 . . 110.3 ?
    C1 C2 H2 . . 110.3 ?
    C3 C2 H2 . . 110.3 ?
    C16 C17 C18 . . 121.6(3) ?
    C16 C17 H17 . . 119.2 ?
    C18 C17 H17 . . 119.2 ?
    C9 C8 C7 . . 121.3(3) ?
    C9 C8 H8 . . 119.4 ?
    C7 C8 H8 . . 119.4 ?
    C8 C9 C10 . . 120.7(3) ?
    C8 C9 H9 . . 119.6 ?
    C10 C9 H9 . . 119.6 ?
    C10 C11 C12 . . 121.2(3) ?
    C10 C11 H11 . . 119.4 ?
    C12 C11 H11 . . 119.4 ?
    C11 C10 C9 . . 119.9(3) ?
    C11 C10 H10 . . 120.1 ?
    C9 C10 H10 . . 120.1 ?
    C13 C14 C15 . . 121.3(3) ?
    C13 C14 H14 . . 119.3 ?
    C15 C14 H14 . . 119.3 ?
    C19 C18 C17 . . 118.9(3) ?
    C19 C18 H18 . . 120.5 ?
    C17 C18 H18 . . 120.5 ?
    C14 C13 C12 . . 120.7(3) ?
    C14 C13 H13 . . 119.6 ?
    C12 C13 H13 . . 119.6 ?
    C4 C3 C2 . . 105.5(2) ?
    C4 C3 H3A . . 110.6 ?
    C2 C3 H3A . . 110.6 ?
    C4 C3 H3B . . 110.6 ?
    C2 C3 H3B . . 110.6 ?
    H3A C3 H3B . . 108.8 ?
    O1 C4 C3 . . 107.6(3) ?
    O1 C4 H4A . . 110.2 ?
    C3 C4 H4A . . 110.2 ?
    O1 C4 H4B . . 110.2 ?
    C3 C4 H4B . . 110.2 ?
    H4A C4 H4B . . 108.5 ?
loop_
    _geom_torsion_atom_site_label_1
    _geom_torsion_atom_site_label_2
    _geom_torsion_atom_site_label_3
    _geom_torsion_atom_site_label_4
    _geom_torsion_site_symmetry_1
    _geom_torsion_site_symmetry_2
    _geom_torsion_site_symmetry_3
    _geom_torsion_site_symmetry_4
    _geom_torsion
    _geom_torsion_publ_flag
    C15 N1 C1 C16 . . . . 174.5(2) ?
    C15 N1 C1 C2 . . . . 52.0(3) ?
    C17 C16 C1 N1 . . . . -41.8(3) ?
    C21 C16 C1 N1 . . . . 139.6(3) ?
    C17 C16 C1 C2 . . . . 77.9(3) ?
    C21 C16 C1 C2 . . . . -100.6(3) ?
    C17 C16 C21 C20 . . . . -0.1(4) ?
    C1 C16 C21 C20 . . . . 178.5(3) ?
    C18 C19 C20 C21 . . . . -0.3(4) ?
    Br1 C19 C20 C21 . . . . 179.4(2) ?
    C16 C21 C20 C19 . . . . 0.6(4) ?
    C7 C6 C15 N1 . . . . -178.0(2) ?
    C5 C6 C15 N1 . . . . -2.8(4) ?
    C7 C6 C15 C14 . . . . -0.1(4) ?
    C5 C6 C15 C14 . . . . 175.1(2) ?
    C1 N1 C15 C6 . . . . -23.0(4) ?
    C1 N1 C15 C14 . . . . 159.1(3) ?
    C11 C12 C7 C8 . . . . 0.2(4) ?
    C13 C12 C7 C8 . . . . -178.2(2) ?
    C11 C12 C7 C6 . . . . -180.0(2) ?
    C13 C12 C7 C6 . . . . 1.6(4) ?
    C15 C6 C7 C12 . . . . -1.4(4) ?
    C5 C6 C7 C12 . . . . -176.5(2) ?
    C15 C6 C7 C8 . . . . 178.4(2) ?
    C5 C6 C7 C8 . . . . 3.3(4) ?
    C4 O1 C5 C6 . . . . -164.3(2) ?
    C4 O1 C5 C2 . . . . -38.9(3) ?
    C15 C6 C5 O1 . . . . 114.7(3) ?
    C7 C6 C5 O1 . . . . -70.2(3) ?
    C15 C6 C5 C2 . . . . -4.4(4) ?
    C7 C6 C5 C2 . . . . 170.7(2) ?
    O1 C5 C2 C1 . . . . -88.2(3) ?
    C6 C5 C2 C1 . . . . 34.2(3) ?
    O1 C5 C2 C3 . . . . 31.8(3) ?
    C6 C5 C2 C3 . . . . 154.2(2) ?
    N1 C1 C2 C5 . . . . -55.6(3) ?
    C16 C1 C2 C5 . . . . -176.6(2) ?
    N1 C1 C2 C3 . . . . -169.2(2) ?
    C16 C1 C2 C3 . . . . 69.7(3) ?
    C21 C16 C17 C18 . . . . -0.6(4) ?
    C1 C16 C17 C18 . . . . -179.2(3) ?
    C12 C7 C8 C9 . . . . 0.4(4) ?
    C6 C7 C8 C9 . . . . -179.4(2) ?
    C7 C8 C9 C10 . . . . -0.9(4) ?
    C13 C12 C11 C10 . . . . 178.0(3) ?
    C7 C12 C11 C10 . . . . -0.3(4) ?
    C12 C11 C10 C9 . . . . -0.1(4) ?
    C8 C9 C10 C11 . . . . 0.7(4) ?
    C6 C15 C14 C13 . . . . 1.5(4) ?
    N1 C15 C14 C13 . . . . 179.4(3) ?
    C20 C19 C18 C17 . . . . -0.4(4) ?
    Br1 C19 C18 C17 . . . . 179.9(2) ?
    C16 C17 C18 C19 . . . . 0.9(4) ?
    C15 C14 C13 C12 . . . . -1.3(4) ?
    C11 C12 C13 C14 . . . . -178.6(3) ?
    C7 C12 C13 C14 . . . . -0.3(4) ?
    C5 C2 C3 C4 . . . . -13.9(3) ?
    C1 C2 C3 C4 . . . . 105.2(3) ?
    C5 O1 C4 C3 . . . . 29.8(3) ?
    C2 C3 C4 O1 . . . . -8.8(4) ?
loop_
    _geom_hbond_atom_site_label_D
    _geom_hbond_atom_site_label_H
    _geom_hbond_atom_site_label_A
    _geom_hbond_site_symmetry_A
    _geom_hbond_distance_DH
    _geom_hbond_distance_HA
    _geom_hbond_distance_DA
    _geom_hbond_angle_DHA
    C9 H9 O1 2_657 0.93 2.69 3.462(3) 141.0
