# Supplementary material for: 4-(4-Bromo­phen­yl)-2,3,3a,4,5,11c-hexa­hydro­benzo[f]furo[3,2-c]quinoline
Source: Acta Crystallogr Sect E Struct Rep Online. 2011 Aug 11;67(Pt 9):o2285. doi: 10.1107/S1600536811031084 (PMC3200627; doi:10.1107/S1600536811031084)
Supplement: Supplementary file 2 [file e-67-o2285-Isup2.hkl]

# 
# h,k,l, Fc-squared, Fo-squared, sigma(Fo-squared) and status flag 
# 
data_I
_shelx_title ' A in P-1' 
_shelx_refln_list_code          4 
_shelx_F_calc_maximum      184.04 
_exptl_crystal_F_000       388.00 
_reflns_d_resolution_high  0.8405 
 
loop_ 
 _symmetry_equiv_pos_as_xyz 
 'x, y, z' 
 '-x, -y, -z' 
 
_cell_length_a     9.4019 
_cell_length_b     9.6025 
_cell_length_c    10.4660 
_cell_angle_alpha 103.888 
_cell_angle_beta  114.075 
_cell_angle_gamma  92.469 
 
_shelx_F_squared_multiplier     1.000 
 
loop_ 
 _refln_index_h 
 _refln_index_k 
 _refln_index_l 
 _refln_F_squared_calc 
 _refln_F_squared_meas 
 _refln_F_squared_sigma 
 _refln_observed_status 
   1   0   0      240.83      238.98      5.83 o 
   2   0   0       23.57       25.41      1.88 o 
   3   0   0     5059.56     5132.03     43.42 o 
   4   0   0      332.80      264.64      5.83 o 
   5   0   0      691.75      744.24     11.25 o 
   6   0   0      370.29      377.73      8.01 o 
   7   0   0      982.71      932.45     21.21 o 
   8   0   0      250.93      242.68     14.24 o 
   9   0   0       38.75       36.03      9.44 o 
  10   0   0       23.33       25.13      9.93 o 
 -10   1   0        1.27        4.87      8.85 o 
  -9   1   0       64.22       60.32     10.23 o 
  -8   1   0        1.47        0.45      5.61 o 
  -7   1   0       31.00       31.26      5.49 o 
  -6   1   0      163.46      157.73      5.71 o 
  -5   1   0      638.80      661.93     10.48 o 
  -4   1   0       98.58       97.23      4.24 o 
  -3   1   0      247.25      231.19      6.92 o 
  -2   1   0     3536.99     3556.11     35.68 o 
  -1   1   0      612.94      601.42     12.68 o 
   0   1   0      481.56      493.44      9.86 o 
   1   1   0     1694.67     1739.12     27.83 o 
   2   1   0     4352.42     4291.69     38.76 o 
   3   1   0     1255.74     1262.85     14.64 o 
   4   1   0     1759.83     1835.91     19.60 o 
   5   1   0      797.51      758.55     11.55 o 
   6   1   0      886.12      891.09     14.81 o 
   7   1   0      317.34      371.40     13.86 o 
   8   1   0      409.63      391.87     15.62 o 
   9   1   0       40.27       36.82     11.07 o 
 -10   2   0       58.56       44.03     10.93 o 
  -9   2   0        6.00        3.46      6.97 o 
  -8   2   0       55.00       62.76      8.42 o 
  -7   2   0      194.84      219.55      7.85 o 
  -6   2   0      288.27      290.56      8.54 o 
  -5   2   0      184.46      197.10      5.98 o 
  -4   2   0      764.97      843.41     12.07 o 
  -3   2   0       80.92       78.66      3.36 o 
  -2   2   0      945.35      938.51     12.18 o 
  -1   2   0     6193.04     6228.78     65.74 o 
   0   2   0     8773.40     8683.02     90.56 o 
   1   2   0       36.38       37.98      3.41 o 
   2   2   0        4.49        0.32      1.05 o 
   3   2   0      590.49      636.25      8.88 o 
   4   2   0     1009.79     1051.45     13.40 o 
   5   2   0      200.07      189.82      6.22 o 
   6   2   0      142.55      129.58     10.57 o 
   7   2   0        2.10        5.71      5.43 o 
   8   2   0      181.29      170.03     17.17 o 
   9   2   0        7.72       -0.29      6.66 o 
 -10   3   0       74.18       72.75     12.24 o 
  -9   3   0      226.67      264.67     14.54 o 
  -8   3   0      243.72      253.98     13.10 o 
  -7   3   0      337.57      364.86     12.16 o 
  -6   3   0      292.53      300.39      8.89 o 
  -5   3   0      856.39      879.19     11.96 o 
  -4   3   0     1744.61     1794.40     18.13 o 
  -3   3   0     1543.67     1499.45     16.03 o 
  -2   3   0     1172.80     1179.49     11.32 o 
  -1   3   0      495.78      549.63      8.34 o 
   0   3   0     1771.65     1678.75     19.89 o 
   1   3   0      921.30      904.12     10.55 o 
   2   3   0      683.06      658.14     10.74 o 
   3   3   0      828.44      871.91     14.01 o 
   4   3   0      321.23      330.61      8.12 o 
   5   3   0      136.16      132.51      5.45 o 
   6   3   0       13.35       12.17      5.02 o 
   7   3   0       14.48       12.16      5.68 o 
   8   3   0      253.91      221.41     12.83 o 
   9   3   0       18.74       12.23      7.74 o 
  -9   4   0      103.87      100.10     12.30 o 
  -8   4   0      102.27      106.74     11.43 o 
  -7   4   0      163.86      186.58     10.31 o 
  -6   4   0      305.15      329.42     10.01 o 
  -5   4   0      524.98      500.50     10.09 o 
  -4   4   0     1602.95     1564.77     16.89 o 
  -3   4   0     2643.87     2574.11     22.36 o 
  -2   4   0     2300.67     2254.04     21.62 o 
  -1   4   0     2992.58     3042.12     30.88 o 
   0   4   0      552.60      516.01      9.94 o 
   1   4   0     2379.15     2457.79     23.93 o 
   2   4   0     1816.10     1831.36     25.61 o 
   3   4   0       18.69       14.79      2.85 o 
   4   4   0      549.49      553.42     12.28 o 
   5   4   0      525.65      531.14     13.03 o 
   6   4   0      498.93      514.02     20.12 o 
   7   4   0       18.86       33.98      9.41 o 
   8   4   0      264.91      280.82     29.13 o 
  -9   5   0        0.24       -6.52      7.63 o 
  -8   5   0        3.23        2.57      5.93 o 
  -7   5   0        6.64        0.23      4.99 o 
  -6   5   0       10.46        9.13      4.55 o 
  -5   5   0      257.23      247.43      7.27 o 
  -4   5   0      154.11      174.32      7.93 o 
  -3   5   0       96.37       99.03      3.62 o 
  -2   5   0       25.19       27.02      2.84 o 
  -1   5   0     2840.20     2820.71     30.32 o 
   0   5   0     1575.43     1636.50     18.18 o 
   1   5   0      214.53      199.20      5.49 o 
   2   5   0      651.16      636.46     12.48 o 
   3   5   0      162.12      165.30      7.43 o 
   4   5   0      640.58      640.10     26.44 o 
   5   5   0      198.45      213.85     13.86 o 
   6   5   0      107.69       93.35     13.62 o 
   7   5   0      538.20      489.56     22.82 o 
   8   5   0       17.72       27.38     10.58 o 
  -9   6   0       35.38       44.69     10.15 o 
  -8   6   0       62.32       59.33      7.26 o 
  -7   6   0       20.13       10.39      7.42 o 
  -6   6   0        1.10       -0.85      3.38 o 
  -5   6   0       45.20       38.42      4.44 o 
  -4   6   0       53.72       60.00      4.32 o 
  -3   6   0        8.21        9.96      3.24 o 
  -2   6   0      150.92      155.80      7.31 o 
  -1   6   0      332.05      320.48     10.53 o 
   0   6   0       50.83       53.89      6.67 o 
   1   6   0       11.02       12.12      3.11 o 
   2   6   0       13.90       13.70      4.04 o 
   3   6   0       83.44       91.62      7.28 o 
   4   6   0       23.49       26.95      5.83 o 
   5   6   0       41.16       36.85     17.12 o 
   6   6   0        0.41        4.41      8.30 o 
   7   6   0       49.50       50.60     11.79 o 
  -8   7   0       22.86       36.86      7.45 o 
  -7   7   0      120.71      130.78     16.01 o 
  -6   7   0      151.98      142.55      8.35 o 
  -5   7   0       64.96       60.01      7.04 o 
  -4   7   0        3.03       -0.68      6.02 o 
  -3   7   0      702.65      682.49     17.98 o 
  -2   7   0      397.99      382.33     12.20 o 
  -1   7   0       74.17       73.91      7.62 o 
   0   7   0      158.83      170.26     10.50 o 
   1   7   0       65.77       69.18      7.76 o 
   2   7   0      421.22      441.85     19.23 o 
   3   7   0        1.99        1.18      5.19 o 
   4   7   0       57.87       52.64      8.93 o 
   5   7   0      124.01      149.23     31.72 o 
   6   7   0        0.82       -3.71      9.91 o 
  -8   8   0       37.53       27.10      7.28 o 
  -7   8   0       25.68       18.04      6.18 o 
  -6   8   0       37.18       29.20      4.60 o 
  -5   8   0      100.08      104.35      9.49 o 
  -4   8   0      440.91      435.97     14.93 o 
  -3   8   0      523.41      545.14     15.86 o 
  -2   8   0       65.08       69.09      7.23 o 
  -1   8   0       79.92       75.99      7.22 o 
   0   8   0      118.32      136.21     10.69 o 
   1   8   0       98.61      128.36     12.79 o 
   2   8   0       82.09       87.46     16.12 o 
   3   8   0      183.02      186.03     13.86 o 
   4   8   0      171.46      191.13     19.94 o 
   5   8   0       34.20       40.26     14.25 o 
  -7   9   0        3.64        4.76      7.35 o 
  -6   9   0        7.39        2.01      6.26 o 
  -5   9   0        5.87        3.73      6.01 o 
  -4   9   0      206.62      183.04     14.26 o 
  -3   9   0       20.41       14.75      5.96 o 
  -2   9   0        3.16        1.25      5.12 o 
  -1   9   0       81.43       97.65     16.86 o 
   0   9   0       29.24       30.54      7.40 o 
   1   9   0      125.70      119.64     11.18 o 
   2   9   0       40.63       59.19     11.92 o 
   3   9   0       87.95       92.95     11.86 o 
   4   9   0       29.51       35.71     22.79 o 
  -5  10   0        1.15       -1.30      6.25 o 
  -4  10   0       21.99       20.86      7.58 o 
  -3  10   0       19.35       13.73      6.81 o 
  -2  10   0        8.18        6.13      5.92 o 
  -1  10   0        4.99        0.01      5.65 o 
   0  10   0        0.65        1.83      5.85 o 
   1  10   0        0.22       12.36      9.59 o 
   2  10   0       17.26       16.21      8.89 o 
  -2  11   0       24.77       25.93      8.14 o 
  -1  11   0       60.69       59.35      9.46 o 
  -1 -11   1        2.08       -0.36      6.02 o 
   0 -11   1       63.53       84.10     10.00 o 
   1 -11   1        0.96        1.11      6.66 o 
   2 -11   1       10.61        6.33      7.13 o 
   3 -11   1      166.15      153.59     12.70 o 
  -3 -10   1       52.08       47.64     14.43 o 
  -2 -10   1      116.89       80.94     11.78 o 
  -1 -10   1        0.65       -6.35      6.35 o 
   0 -10   1        6.26        3.84      7.12 o 
   1 -10   1       48.74       55.40      9.68 o 
   2 -10   1        6.40       18.65      6.73 o 
   3 -10   1        3.25        7.05      6.23 o 
   4 -10   1       96.54       72.94      9.32 o 
   5 -10   1       65.98       59.86      8.97 o 
  -5  -9   1        3.05       12.00     12.13 o 
  -4  -9   1        6.52       12.74     11.97 o 
  -3  -9   1        0.67       -1.06      7.14 o 
  -2  -9   1       87.85      100.64      9.24 o 
  -1  -9   1       79.66       54.46      9.94 o 
   0  -9   1        1.13       -4.63      4.63 o 
   1  -9   1        0.07        0.32      5.03 o 
   2  -9   1       68.12       56.08      7.59 o 
   3  -9   1        0.31       -3.39      4.95 o 
   4  -9   1      197.40      183.63     20.87 o 
   5  -9   1       27.72       15.89     10.02 o 
   6  -9   1       15.40        7.06      6.59 o 
   7  -9   1       23.36       11.31      8.13 o 
  -6  -8   1      135.40      113.25     19.13 o 
  -5  -8   1        3.44        5.84     10.86 o 
  -4  -8   1       51.17       58.01     12.76 o 
  -3  -8   1      115.26      117.72     11.35 o 
  -2  -8   1      369.51      362.40     14.99 o 
  -1  -8   1      118.13      162.07     10.99 o 
   0  -8   1      263.37      266.22     11.38 o 
   1  -8   1      200.25      186.58     12.15 o 
   2  -8   1      208.19      183.87     10.18 o 
   3  -8   1        3.06        2.25      4.44 o 
   4  -8   1      156.68      126.11      9.54 o 
   5  -8   1       34.42       22.39      6.34 o 
   6  -8   1        2.38        4.59      9.80 o 
   7  -8   1       10.55       10.03      5.85 o 
  -7  -7   1        1.25       -0.51     10.84 o 
  -6  -7   1      336.54      332.73     19.10 o 
  -5  -7   1      104.96      107.21     12.00 o 
  -4  -7   1      131.08      124.35     11.28 o 
  -3  -7   1      415.63      426.28     13.56 o 
  -2  -7   1      297.16      323.01     10.51 o 
  -1  -7   1      355.72      371.29     13.94 o 
   0  -7   1      303.05      281.43     12.13 o 
   1  -7   1      607.47      604.47     14.73 o 
   2  -7   1     1482.23     1488.70     25.77 o 
   3  -7   1      102.58      106.32      7.97 o 
   4  -7   1      521.49      555.33     15.69 o 
   5  -7   1      198.90      218.79     11.63 o 
   6  -7   1       23.50       15.63      4.76 o 
   7  -7   1       48.01       50.97      6.75 o 
   8  -7   1       20.95       25.16      6.71 o 
  -8  -6   1        1.58      -11.60     11.60 o 
  -7  -6   1      108.20       90.82     16.95 o 
  -6  -6   1        6.46       -1.83      6.67 o 
  -5  -6   1      179.31      191.61     17.45 o 
  -4  -6   1      402.96      408.31     13.26 o 
  -3  -6   1      140.83      149.44      6.94 o 
  -2  -6   1       35.69       57.01      4.30 o 
  -1  -6   1      700.12      701.33     12.06 o 
   0  -6   1      823.22      858.81     17.29 o 
   1  -6   1      330.90      356.13      8.59 o 
   2  -6   1     1955.40     2025.35     28.53 o 
   3  -6   1      835.95      819.53     15.32 o 
   4  -6   1      359.04      349.83     15.20 o 
   5  -6   1      585.17      576.55     13.37 o 
   6  -6   1      140.93      145.04     11.70 o 
   7  -6   1       99.45      104.90      9.23 o 
   8  -6   1       45.43       61.66      8.47 o 
   9  -6   1       45.84       31.98     10.05 o 
  -8  -5   1       13.05       12.19     12.05 o 
  -7  -5   1      129.80      109.22     14.68 o 
  -6  -5   1      115.07      115.15     16.98 o 
  -5  -5   1      264.04      286.91     14.51 o 
  -4  -5   1       66.19       75.14      5.12 o 
  -3  -5   1      186.68      196.87      6.82 o 
  -2  -5   1        9.24        6.59      2.07 o 
  -1  -5   1       70.45       73.85      3.81 o 
   0  -5   1      283.36      331.08      8.26 o 
   1  -5   1        6.55        1.31      1.93 o 
   2  -5   1      297.87      330.23      7.29 o 
   3  -5   1        1.21        1.07      1.72 o 
   4  -5   1      128.42      133.73      5.86 o 
   5  -5   1       75.03       83.58      6.70 o 
   6  -5   1      110.84      120.27      8.35 o 
   7  -5   1       10.59       16.13      5.87 o 
   8  -5   1       60.65       62.44      8.63 o 
   9  -5   1        8.82        4.85      8.55 o 
  -9  -4   1       23.08        2.93     23.71 o 
  -8  -4   1       27.34       23.59      9.65 o 
  -7  -4   1      668.69      684.96     23.57 o 
  -6  -4   1      391.63      420.84     22.05 o 
  -5  -4   1      199.10      217.68     14.82 o 
  -4  -4   1     1203.74     1179.27     16.49 o 
  -3  -4   1     2629.54     2793.59     27.98 o 
  -2  -4   1       11.68        7.83      1.60 o 
  -1  -4   1        7.49       10.91      1.75 o 
   0  -4   1     3358.31     3580.84     35.09 o 
   1  -4   1     1138.08     1265.65     15.58 o 
   2  -4   1     2138.69     2138.51     23.24 o 
   3  -4   1       19.74       15.70      2.40 o 
   4  -4   1       39.09       49.65      3.70 o 
   5  -4   1     1588.70     1650.40     23.72 o 
   6  -4   1       48.20       56.02     10.41 o 
   7  -4   1        1.76        9.32      5.26 o 
   8  -4   1        2.21       -5.92      6.82 o 
   9  -4   1        1.88       -7.48      7.48 o 
  -9  -3   1      137.67      159.65     13.27 o 
  -8  -3   1      211.36      213.25     11.94 o 
  -7  -3   1      520.93      531.17     19.14 o 
  -6  -3   1      490.87      503.99     18.50 o 
  -5  -3   1     1072.63     1067.26     13.76 o 
  -4  -3   1      453.88      418.06      8.16 o 
  -3  -3   1     2058.07     2104.59     21.36 o 
  -2  -3   1     1457.01     1409.41     13.88 o 
  -1  -3   1     6907.65     6804.88     65.09 o 
   0  -3   1    12832.14    12722.54    107.14 o 
   1  -3   1      266.70      259.65      5.99 o 
   2  -3   1     1074.13     1034.17     11.93 o 
   3  -3   1     1500.17     1512.43     16.35 o 
   4  -3   1     1085.50     1088.00     13.80 o 
   5  -3   1      167.77      149.02      6.68 o 
   6  -3   1      452.83      456.22     10.89 o 
   7  -3   1      290.01      286.21     11.55 o 
   8  -3   1      112.39       92.28     11.30 o 
   9  -3   1        2.24       -4.98      7.92 o 
 -10  -2   1        3.06       -8.31      8.31 o 
  -9  -2   1        1.79        1.92      6.49 o 
  -8  -2   1       11.34        8.26      5.84 o 
  -7  -2   1      183.56      176.73     12.57 o 
  -6  -2   1      337.33      367.57     12.69 o 
  -5  -2   1      135.35      137.39      6.05 o 
  -4  -2   1      181.66      159.74      4.34 o 
  -3  -2   1      373.57      339.95      6.27 o 
  -2  -2   1      537.87      573.54      7.82 o 
  -1  -2   1     1704.57     1656.77     17.91 o 
   0  -2   1      328.48      315.05      7.06 o 
   1  -2   1    33871.92    30448.88    526.44 o 
   2  -2   1     3354.42     3235.46     28.14 o 
   3  -2   1       21.33       33.18      2.46 o 
   4  -2   1     4047.48     4113.31     35.18 o 
   5  -2   1      180.89      163.98      5.84 o 
   6  -2   1      336.02      345.46      8.83 o 
   7  -2   1      228.64      238.79     10.27 o 
   8  -2   1      483.80      466.40     20.07 o 
   9  -2   1       98.94      101.70     10.92 o 
 -10  -1   1        3.52        7.20      8.62 o 
  -9  -1   1       24.43       17.13      6.97 o 
  -8  -1   1       41.49       53.54      7.64 o 
  -7  -1   1       35.71       33.72      5.91 o 
  -6  -1   1       83.34       75.32      6.12 o 
  -5  -1   1       45.98       48.77      3.08 o 
  -4  -1   1        2.02       -1.40      1.40 o 
  -3  -1   1      887.02      874.49     10.32 o 
  -2  -1   1      198.89      199.87      3.11 o 
  -1  -1   1     1428.80     1462.13     16.81 o 
   0  -1   1      115.12      129.04      3.33 o 
   1  -1   1       30.51       32.17      2.48 o 
   2  -1   1     1259.75     1235.12     14.99 o 
   3  -1   1      178.97      173.39      4.36 o 
   4  -1   1      324.99      326.71      6.53 o 
   5  -1   1      157.53      168.88      5.67 o 
   6  -1   1      289.34      290.78      8.44 o 
   7  -1   1      184.35      175.96      8.34 o 
   8  -1   1       29.07       37.72     10.15 o 
   9  -1   1      109.27       99.31     12.55 o 
 -10   0   1      104.73      135.59     13.83 o 
  -9   0   1      278.26      272.16     14.10 o 
  -8   0   1       77.62       91.21      8.86 o 
  -7   0   1      339.13      349.60     13.04 o 
  -6   0   1     1685.28     1788.16     20.27 o 
  -5   0   1     2047.03     2051.62     21.21 o 
  -4   0   1     1104.42     1003.29     11.61 o 
  -3   0   1      435.29      458.38      7.82 o 
  -2   0   1       12.61       13.40      1.20 o 
  -1   0   1      862.63      865.35     11.61 o 
   0   0   1      466.03      500.23     14.61 o 
   1   0   1     7020.33     7029.84     86.51 o 
   2   0   1     7597.65     7599.22     61.83 o 
   3   0   1       80.43       68.88      3.20 o 
   4   0   1      705.35      792.04     10.83 o 
   5   0   1        3.07        3.94      2.36 o 
   6   0   1       20.12       16.17      3.59 o 
   7   0   1        3.76        2.70      5.27 o 
   8   0   1      151.20      147.15     13.41 o 
   9   0   1        2.67       14.88      8.93 o 
 -10   1   1      123.46      122.51     19.66 o 
  -9   1   1      132.01      135.83     11.23 o 
  -8   1   1      289.23      317.24     17.51 o 
  -7   1   1     1221.03     1219.73     23.96 o 
  -6   1   1      681.83      648.82     13.79 o 
  -5   1   1     1028.23      976.11     13.63 o 
  -4   1   1     2066.51     2074.02     20.39 o 
  -3   1   1     5524.96     5482.25     49.05 o 
  -2   1   1     2526.50     2576.74     26.74 o 
  -1   1   1     1266.72     1309.41     15.84 o 
   0   1   1     4188.88     4379.73     98.21 o 
   1   1   1     8225.40     8203.95     85.86 o 
   2   1   1      532.31      493.13      7.34 o 
   3   1   1      299.65      272.30      5.97 o 
   4   1   1     2140.40     2186.61     21.84 o 
   5   1   1      471.56      467.77     10.35 o 
   6   1   1      247.62      270.93     11.08 o 
   7   1   1      375.23      398.75     15.12 o 
   8   1   1       43.52       27.88      9.77 o 
   9   1   1       79.97       61.56     11.18 o 
 -10   2   1       35.85       42.14     10.32 o 
  -9   2   1       14.88        1.80      6.26 o 
  -8   2   1       25.76       15.21      5.89 o 
  -7   2   1       27.75       36.43      5.00 o 
  -6   2   1      101.51      104.69      6.80 o 
  -5   2   1      401.33      383.03      7.48 o 
  -4   2   1      317.35      316.78      7.88 o 
  -3   2   1      602.55      627.80     10.42 o 
  -2   2   1     3307.97     3233.95     33.38 o 
  -1   2   1     6774.59     6877.18     73.49 o 
   0   2   1     1698.62     1583.17     24.11 o 
   1   2   1     1850.24     1812.83     23.74 o 
   2   2   1     2353.58     2410.11     27.79 o 
   3   2   1     1060.33     1038.29     16.15 o 
   4   2   1      169.13      140.27      5.43 o 
   5   2   1      511.69      517.28     19.07 o 
   6   2   1      418.20      413.84     15.08 o 
   7   2   1      418.83      425.74     15.69 o 
   8   2   1       41.23       51.86      8.81 o 
   9   2   1       92.65       80.75     12.07 o 
 -10   3   1       47.87       58.35     13.63 o 
  -9   3   1      112.19       81.53      9.69 o 
  -8   3   1       25.42       29.82      8.36 o 
  -7   3   1      114.05      103.21      6.31 o 
  -6   3   1       95.53      103.96      5.74 o 
  -5   3   1      281.17      287.39      6.75 o 
  -4   3   1      133.27      151.71      4.82 o 
  -3   3   1        0.35        0.68      1.42 o 
  -2   3   1     1122.68     1079.23     14.70 o 
  -1   3   1      613.58      629.64     13.97 o 
   0   3   1      272.14      280.23      6.61 o 
   1   3   1     1037.66     1071.34     15.03 o 
   2   3   1       29.51       38.86      3.50 o 
   3   3   1      141.17      141.90      5.79 o 
   4   3   1       30.92       29.39      3.89 o 
   5   3   1      117.77      130.74      9.45 o 
   6   3   1      175.75      175.26     10.45 o 
   7   3   1       21.70       24.88      7.17 o 
   8   3   1      148.45      152.77     15.26 o 
 -10   4   1      133.87      133.66     15.70 o 
  -9   4   1      109.78      100.43     11.74 o 
  -8   4   1      209.54      233.43     17.16 o 
  -7   4   1      347.62      377.80     10.27 o 
  -6   4   1      268.89      286.53      8.72 o 
  -5   4   1       88.66       81.98      4.89 o 
  -4   4   1      625.69      584.71      9.18 o 
  -3   4   1     1770.71     1708.75     17.45 o 
  -2   4   1      619.38      591.74     10.07 o 
  -1   4   1      418.17      405.59      9.03 o 
   0   4   1      620.46      589.96     18.40 o 
   1   4   1      991.23     1013.45     15.51 o 
   2   4   1      729.01      697.99     12.97 o 
   3   4   1      213.12      223.79      8.09 o 
   4   4   1       47.36       39.71      5.20 o 
   5   4   1       16.14       14.44      5.39 o 
   6   4   1        7.28        5.98      7.29 o 
   7   4   1        9.05       25.89      9.46 o 
   8   4   1        1.01       -3.07      9.07 o 
  -9   5   1      120.50      124.21     17.30 o 
  -8   5   1      206.63      215.09     11.74 o 
  -7   5   1      108.21      124.50      8.37 o 
  -6   5   1      322.58      323.75     12.61 o 
  -5   5   1      452.75      473.42     10.07 o 
  -4   5   1      716.62      761.66     11.74 o 
  -3   5   1      460.66      460.73      8.12 o 
  -2   5   1     1144.24     1124.70     17.53 o 
  -1   5   1     1413.72     1370.04     20.50 o 
   0   5   1      149.20      131.86      7.11 o 
   1   5   1     1149.72     1174.15     19.98 o 
   2   5   1      578.80      596.82     20.29 o 
   3   5   1      256.48      269.69     10.53 o 
   4   5   1      221.86      224.04     10.97 o 
   5   5   1      156.22      183.42     14.08 o 
   6   5   1      211.80      210.07     16.11 o 
   7   5   1       34.91       39.34     11.47 o 
  -9   6   1       21.41       16.11      9.98 o 
  -8   6   1        6.63       -3.47      5.18 o 
  -7   6   1       46.75       46.70     10.08 o 
  -6   6   1       28.75       32.09      4.58 o 
  -5   6   1       87.34       86.36      6.22 o 
  -4   6   1      242.60      230.89      7.82 o 
  -3   6   1      574.73      565.48     14.11 o 
  -2   6   1      300.99      295.28     10.15 o 
  -1   6   1      333.79      335.64     13.29 o 
   0   6   1      427.85      428.66     20.83 o 
   1   6   1      124.33      120.50     11.09 o 
   2   6   1      201.48      194.90     13.68 o 
   3   6   1      196.77      174.39     13.79 o 
   4   6   1      135.67      122.32     11.25 o 
   5   6   1      125.23      149.87     17.76 o 
   6   6   1       52.91       59.68     14.35 o 
   7   6   1       40.81       31.40     13.94 o 
  -9   7   1       36.49       35.34     11.56 o 
  -8   7   1       74.45       67.33      8.23 o 
  -7   7   1       32.13       24.29      5.76 o 
  -6   7   1       26.06       23.97      5.03 o 
  -5   7   1        2.32       -0.70      3.50 o 
  -4   7   1       19.05       25.85      6.16 o 
  -3   7   1      112.26      102.10      9.38 o 
  -2   7   1        1.64        6.17      4.02 o 
  -1   7   1      249.94      225.37     12.01 o 
   0   7   1        6.55       10.99      5.05 o 
   1   7   1       53.81       75.22     10.48 o 
   2   7   1       30.25       27.15      9.38 o 
   3   7   1       54.44       64.57     22.87 o 
   4   7   1       46.57       46.25      8.83 o 
   5   7   1       22.81       12.36     12.51 o 
   6   7   1        1.12        3.09     11.72 o 
  -8   8   1       17.11       11.19      6.52 o 
  -7   8   1       33.17       35.78      6.14 o 
  -6   8   1      130.28      129.21     13.83 o 
  -5   8   1       91.14       94.27     11.92 o 
  -4   8   1        6.07        3.13      5.20 o 
  -3   8   1      230.29      213.71     11.60 o 
  -2   8   1      454.96      436.81     14.30 o 
  -1   8   1      119.99      121.19     10.55 o 
   0   8   1       85.31       82.04      9.25 o 
   1   8   1       12.43        0.08      7.33 o 
   2   8   1       88.60      100.67     13.19 o 
   3   8   1        0.42       -1.16      7.02 o 
   4   8   1        4.15       23.54     14.57 o 
   5   8   1       26.21       21.29     13.49 o 
  -7   9   1       19.34       15.07      7.69 o 
  -6   9   1        2.41        8.06      6.79 o 
  -5   9   1       57.74       65.33     10.35 o 
  -4   9   1       71.94       56.42      7.92 o 
  -3   9   1      309.36      298.71     14.02 o 
  -2   9   1       36.49       37.35      8.20 o 
  -1   9   1       18.81       16.06      8.58 o 
   0   9   1       65.45       61.84     12.03 o 
   1   9   1       23.96       12.45      9.68 o 
   2   9   1       57.58       64.64     12.42 o 
   3   9   1       65.20       51.97     13.39 o 
  -5  10   1        0.60       -6.48      6.48 o 
  -4  10   1       27.81       22.20      7.56 o 
  -3  10   1       26.88       20.23      6.89 o 
  -2  10   1       21.21       23.23      7.33 o 
  -1  10   1       51.15       58.86      9.58 o 
   0  10   1        0.47        9.32      9.71 o 
   1  10   1       18.97       12.54     10.10 o 
  -1 -11   2       46.44       43.38      7.75 o 
   0 -11   2        2.55        7.96      7.09 o 
   1 -11   2        2.23       -3.80      6.06 o 
   2 -11   2        0.14        3.75      6.90 o 
   3 -11   2       29.14       14.69      7.95 o 
  -4 -10   2       34.54       48.86     14.67 o 
  -3 -10   2       12.45        7.78     12.28 o 
  -2 -10   2       71.65       74.76      9.19 o 
  -1 -10   2      235.64      233.18     11.61 o 
   0 -10   2       82.69       73.11      9.99 o 
   1 -10   2       90.05       94.11      9.38 o 
   2 -10   2      267.65      246.61     13.61 o 
   3 -10   2       26.32        3.32      6.10 o 
   4 -10   2        6.28       10.25      6.85 o 
   5 -10   2       78.68       65.91      9.96 o 
  -5  -9   2       47.47       46.52     14.46 o 
  -4  -9   2       16.70        1.76     10.95 o 
  -3  -9   2       75.07       80.02     10.51 o 
  -2  -9   2       82.20       82.17      8.45 o 
  -1  -9   2      100.75       92.07      7.97 o 
   0  -9   2       14.45       14.53      5.49 o 
   1  -9   2       26.28       27.90      6.06 o 
   2  -9   2      202.15      200.83     17.82 o 
   3  -9   2      221.39      196.87     11.92 o 
   4  -9   2       87.54       77.28     18.61 o 
   5  -9   2      223.69      232.02     14.97 o 
   6  -9   2       76.30       73.87     11.66 o 
  -6  -8   2       13.71       22.89     18.89 o 
  -5  -8   2       39.09       45.95     13.42 o 
  -4  -8   2        3.21       18.92      9.33 o 
  -3  -8   2      193.77      163.52     10.03 o 
  -2  -8   2        7.70        2.76      7.74 o 
  -1  -8   2       45.07       55.19      6.98 o 
   0  -8   2       23.54       16.52      5.03 o 
   1  -8   2       50.15       55.27      6.44 o 
   2  -8   2      573.03      533.90     15.29 o 
   3  -8   2      255.89      264.75     12.38 o 
   4  -8   2      349.58      387.64     14.71 o 
   5  -8   2        1.89       -5.12      5.12 o 
   6  -8   2       33.91       23.47      4.60 o 
   7  -8   2        8.75        6.03      5.66 o 
  -7  -7   2       94.02      119.62     17.95 o 
  -6  -7   2        8.21       11.87      8.05 o 
  -5  -7   2      120.62      116.39     11.39 o 
  -4  -7   2      317.10      366.28     14.02 o 
  -3  -7   2      500.27      544.83     11.88 o 
  -2  -7   2        2.49        1.86      2.83 o 
  -1  -7   2      166.81      169.12     10.25 o 
   0  -7   2      161.73      185.84      7.94 o 
   1  -7   2       27.92       27.40      4.35 o 
   2  -7   2      153.10      162.14      7.95 o 
   3  -7   2       25.01       17.49      4.24 o 
   4  -7   2      131.88      127.66      9.12 o 
   5  -7   2       80.99       83.42      6.29 o 
   6  -7   2       17.26        7.80      5.10 o 
   7  -7   2        0.28       -3.31      5.30 o 
   8  -7   2        0.71       -6.27      6.27 o 
  -8  -6   2       51.49       68.66     15.68 o 
  -7  -6   2       65.74       55.56     13.03 o 
  -6  -6   2      469.62      486.03     19.39 o 
  -5  -6   2      705.40      702.32     26.91 o 
  -4  -6   2       96.52       96.89     12.00 o 
  -3  -6   2     1070.57     1079.22     14.31 o 
  -2  -6   2     1830.19     1908.49     24.42 o 
  -1  -6   2      746.09      736.56     12.73 o 
   0  -6   2       80.06       68.34      4.66 o 
   1  -6   2     1579.17     1672.78     31.50 o 
   2  -6   2       56.32       54.87      6.48 o 
   3  -6   2      334.17      325.70     11.83 o 
   4  -6   2      506.73      492.07     10.99 o 
   5  -6   2        5.63        0.19      3.90 o 
   6  -6   2      504.52      488.20     27.66 o 
   7  -6   2      107.89      116.59      9.95 o 
   8  -6   2       13.47       18.37      7.25 o 
  -9  -5   2       23.63       25.03     13.33 o 
  -8  -5   2        2.52       -3.98      9.67 o 
  -7  -5   2      300.97      285.77     21.23 o 
  -6  -5   2      191.39      197.51     13.07 o 
  -5  -5   2      101.93       93.45      9.15 o 
  -4  -5   2      563.34      579.76     10.42 o 
  -3  -5   2      109.67      114.67      4.43 o 
  -2  -5   2      164.49      153.56      5.10 o 
  -1  -5   2      518.96      472.65      8.45 o 
   0  -5   2     2257.91     2277.89     25.35 o 
   1  -5   2     5216.53     5113.16     53.87 o 
   2  -5   2      131.87      122.24      5.85 o 
   3  -5   2      721.95      676.54     11.18 o 
   4  -5   2      517.76      516.05     15.69 o 
   5  -5   2      365.40      390.63     11.97 o 
   6  -5   2      239.24      236.16     11.23 o 
   7  -5   2       67.51       72.21      8.87 o 
   8  -5   2       84.39       86.93      9.63 o 
  -9  -4   2       18.62       31.29     12.81 o 
  -8  -4   2        9.77       18.93     10.52 o 
  -7  -4   2        0.39       -3.85      6.29 o 
  -6  -4   2        5.62        6.87      5.49 o 
  -5  -4   2      144.89      126.21     23.22 o 
  -4  -4   2      112.06      103.18      4.31 o 
  -3  -4   2       11.67       17.00      2.06 o 
  -2  -4   2       23.19       22.96      2.25 o 
  -1  -4   2      188.13      187.19      4.84 o 
   0  -4   2      144.89      148.96      4.69 o 
   1  -4   2        1.71        2.29      1.72 o 
   2  -4   2      226.51      240.52      5.57 o 
   3  -4   2      595.94      612.61     10.64 o 
   4  -4   2       12.62       11.32      3.04 o 
   5  -4   2      711.27      711.26     16.25 o 
   6  -4   2       35.12       32.65      5.92 o 
   7  -4   2       10.37       15.85      5.92 o 
   8  -4   2       28.11       22.63      8.51 o 
   9  -4   2      104.96       92.37     13.40 o 
 -10  -3   2      136.98      126.90     13.01 o 
  -9  -3   2       77.92       62.41      9.61 o 
  -8  -3   2        8.55       20.31      6.84 o 
  -7  -3   2      572.33      566.85     37.24 o 
  -6  -3   2      830.94      837.84     24.23 o 
  -5  -3   2      546.72      569.90      8.33 o 
  -4  -3   2      415.10      392.82      6.81 o 
  -3  -3   2     1018.11     1025.11     11.03 o 
  -2  -3   2     1494.31     1491.56     15.19 o 
  -1  -3   2      104.99       98.98      4.49 o 
   0  -3   2      315.32      295.55      5.14 o 
   1  -3   2     2804.53     2822.70     28.75 o 
   2  -3   2      415.94      385.57      7.73 o 
   3  -3   2      681.35      718.88     10.05 o 
   4  -3   2       82.06       84.67      4.25 o 
   5  -3   2       26.58       26.27      3.94 o 
   6  -3   2      102.68      100.86      8.25 o 
   7  -3   2        8.66        6.38      5.65 o 
   8  -3   2        1.17        3.92      7.53 o 
   9  -3   2        3.67        5.90      9.29 o 
 -10  -2   2       78.40       94.74     12.39 o 
  -9  -2   2      214.16      236.79     15.30 o 
  -8  -2   2      545.24      524.17     18.79 o 
  -7  -2   2      393.80      364.83     12.41 o 
  -6  -2   2      565.62      556.60     14.01 o 
  -5  -2   2     2561.33     2581.82     25.73 o 
  -4  -2   2     3575.37     3584.21     31.12 o 
  -3  -2   2     1306.51     1286.37     12.66 o 
  -2  -2   2     1691.24     1738.69     16.07 o 
  -1  -2   2      945.09      970.06     12.03 o 
   0  -2   2     1076.29     1051.34     17.45 o 
   1  -2   2     2126.48     2020.65     20.43 o 
   2  -2   2     1545.05     1572.24     22.46 o 
   3  -2   2     3797.31     3744.46     32.03 o 
   4  -2   2      744.44      714.04     10.53 o 
   5  -2   2      389.98      420.92      9.26 o 
   6  -2   2      232.80      259.49     10.30 o 
   7  -2   2      144.21      141.32      9.11 o 
   8  -2   2       22.12       14.02      6.96 o 
   9  -2   2       87.46      100.49     19.55 o 
 -10  -1   2       15.60       15.44      8.59 o 
  -9  -1   2       14.90       13.02      8.99 o 
  -8  -1   2       16.35        9.25      4.77 o 
  -7  -1   2       83.49       85.45     10.02 o 
  -6  -1   2     1735.37     1728.34     23.62 o 
  -5  -1   2      541.05      522.18      7.36 o 
  -4  -1   2      131.75      117.29      3.57 o 
  -3  -1   2     2448.10     2403.25     30.22 o 
  -2  -1   2     2815.41     2889.65     29.10 o 
  -1  -1   2     2805.86     2794.33     31.07 o 
   0  -1   2      174.89      176.48      6.65 o 
   1  -1   2     8739.81     8607.53     81.92 o 
   2  -1   2     8012.62     7850.81     64.52 o 
   3  -1   2       56.02       53.17      3.15 o 
   4  -1   2      144.83      144.07      5.16 o 
   5  -1   2      873.95      842.16     13.48 o 
   6  -1   2      306.49      289.80     10.56 o 
   7  -1   2      130.28      124.30      8.64 o 
   8  -1   2      254.07      276.07     17.50 o 
   9  -1   2       97.83       97.41     23.64 o 
 -10   0   2       57.28       81.44     11.68 o 
  -9   0   2       39.08       34.25      8.25 o 
  -8   0   2       42.25       39.78      6.72 o 
  -7   0   2       26.83       13.56      8.72 o 
  -6   0   2      112.70      107.79      4.61 o 
  -5   0   2      125.18      124.43      3.77 o 
  -4   0   2       33.76       33.86      1.74 o 
  -3   0   2      205.39      219.97      3.62 o 
  -2   0   2      450.71      419.10      7.43 o 
  -1   0   2      115.89      126.58      3.42 o 
   0   0   2     5276.36     5249.45    105.73 o 
   1   0   2     1332.28     1311.38     16.58 o 
   2   0   2        8.68       12.49      1.82 o 
   3   0   2       67.80       74.90      3.74 o 
   4   0   2      191.01      181.07      5.82 o 
   5   0   2      124.54      125.68      6.09 o 
   6   0   2      125.12      138.83      8.18 o 
   7   0   2      136.58      134.00     12.54 o 
   8   0   2      112.25       98.82     12.38 o 
   9   0   2       15.85        5.06      9.09 o 
 -10   1   2       12.56       10.73      8.69 o 
  -9   1   2      235.78      270.60     13.61 o 
  -8   1   2      407.07      414.94     16.94 o 
  -7   1   2      160.24      144.89      8.94 o 
  -6   1   2     1134.53     1125.54     15.38 o 
  -5   1   2     1531.42     1569.07     18.49 o 
  -4   1   2     1636.24     1633.71     15.19 o 
  -3   1   2     1342.54     1309.36     14.23 o 
  -2   1   2      485.61      482.59      7.37 o 
  -1   1   2     2720.70     2629.97     36.33 o 
   0   1   2      450.12      457.39     13.39 o 
   1   1   2     1897.51     1815.30     19.40 o 
   2   1   2      991.41      992.03     13.51 o 
   3   1   2      276.02      278.84      6.23 o 
   4   1   2      142.96      147.01      5.54 o 
   5   1   2        0.96        3.62      3.32 o 
   6   1   2       21.68       20.11      4.89 o 
   7   1   2       16.69        6.33      6.16 o 
   8   1   2        0.51       -4.14      7.16 o 
 -10   2   2      140.55      143.49     26.99 o 
  -9   2   2      509.07      502.64     17.08 o 
  -8   2   2      216.07      247.03     12.12 o 
  -7   2   2      800.22      815.15     18.68 o 
  -6   2   2      714.15      769.01     10.67 o 
  -5   2   2      743.56      715.58      9.54 o 
  -4   2   2      676.02      660.03      8.50 o 
  -3   2   2     1703.87     1665.53     15.65 o 
  -2   2   2     4483.16     4445.20     40.92 o 
  -1   2   2     3694.15     3673.18     42.85 o 
   0   2   2      653.32      577.03     18.10 o 
   1   2   2     1305.60     1303.04     17.49 o 
   2   2   2     1645.47     1658.70     22.09 o 
   3   2   2     1047.56     1027.57     14.15 o 
   4   2   2      873.50      876.09     14.86 o 
   5   2   2      330.02      344.24     12.09 o 
   6   2   2       96.58       91.69      7.56 o 
   7   2   2      117.27      120.35     10.54 o 
   8   2   2       65.33       79.87     11.65 o 
 -10   3   2      106.18      118.13     13.43 o 
  -9   3   2      127.05      143.68     11.17 o 
  -8   3   2       68.91       83.86      8.34 o 
  -7   3   2      142.81      150.82      6.84 o 
  -6   3   2      130.74      134.77      5.04 o 
  -5   3   2      402.65      386.15      7.70 o 
  -4   3   2      423.18      385.66      6.39 o 
  -3   3   2     1243.74     1334.57     15.16 o 
  -2   3   2     1063.95     1070.64     15.42 o 
  -1   3   2     1226.24     1225.61     16.97 o 
   0   3   2     1229.60     1210.90     19.40 o 
   1   3   2      439.00      416.03     13.58 o 
   2   3   2     1444.96     1411.57     20.45 o 
   3   3   2      863.03      911.01     18.39 o 
   4   3   2       28.09       32.40      5.41 o 
   5   3   2      245.89      238.07     13.25 o 
   6   3   2      205.06      207.11     11.94 o 
   7   3   2      149.75      167.70     12.08 o 
   8   3   2       53.15       55.78      9.81 o 
 -10   4   2        0.46        8.38      8.93 o 
  -9   4   2      422.53      473.72     24.37 o 
  -8   4   2        7.19        4.60      8.88 o 
  -7   4   2       62.79       58.62      5.77 o 
  -6   4   2       54.09       57.10      4.42 o 
  -5   4   2       16.74       13.57      2.62 o 
  -4   4   2       65.61       86.58      4.64 o 
  -3   4   2      126.63      141.88     10.27 o 
  -2   4   2       13.11       10.77      2.68 o 
  -1   4   2      114.76      123.44      5.80 o 
   0   4   2       60.42       59.90      6.08 o 
   1   4   2      862.63      912.42     15.31 o 
   2   4   2        7.32       11.70      5.01 o 
   3   4   2       55.75       49.15      5.93 o 
   4   4   2       38.42       37.16      6.04 o 
   5   4   2       28.06       29.58      6.59 o 
   6   4   2       32.86       19.16     11.58 o 
   7   4   2       19.03       22.90     10.35 o 
 -10   5   2       38.77       19.25     11.41 o 
  -9   5   2       99.07       92.77     11.51 o 
  -8   5   2      194.55      209.20     17.18 o 
  -7   5   2      417.04      468.05     13.77 o 
  -6   5   2      379.96      387.33     12.09 o 
  -5   5   2      366.48      392.45      9.71 o 
  -4   5   2      141.85      142.87      7.01 o 
  -3   5   2      674.66      684.85     13.66 o 
  -2   5   2      107.63      105.34      4.97 o 
  -1   5   2      570.03      516.68     14.13 o 
   0   5   2      606.63      598.28     16.90 o 
   1   5   2      256.23      239.72     11.68 o 
   2   5   2       93.17       83.16      9.85 o 
   3   5   2       15.09       19.41      6.85 o 
   4   5   2        7.70       11.33      6.28 o 
   5   5   2        7.33        7.08      7.09 o 
   6   5   2        1.59       11.69     10.93 o 
   7   5   2       10.87        7.55     13.55 o 
  -9   6   2        2.14      -10.67     10.67 o 
  -8   6   2      251.84      290.25     15.97 o 
  -7   6   2      109.80      116.07      7.39 o 
  -6   6   2       54.42       56.80      6.19 o 
  -5   6   2      495.78      469.35     13.61 o 
  -4   6   2      537.84      552.43     14.48 o 
  -3   6   2      118.06      132.52      8.11 o 
  -2   6   2      339.86      310.76     12.25 o 
  -1   6   2     1434.07     1361.91     27.93 o 
   0   6   2      143.83      139.70     12.35 o 
   1   6   2      373.75      388.82     18.02 o 
   2   6   2      288.03      295.72     17.12 o 
   3   6   2      301.68      316.00     18.55 o 
   4   6   2       58.13       82.14     10.65 o 
   5   6   2       60.65       65.98     14.58 o 
   6   6   2       86.71      122.90     22.87 o 
  -9   7   2       31.35       24.27     10.11 o 
  -8   7   2        9.43        3.63      5.83 o 
  -7   7   2       21.61       10.20      7.27 o 
  -6   7   2       27.89       16.83      4.87 o 
  -5   7   2        2.61       -2.71      3.73 o 
  -4   7   2       45.32       47.85      4.20 o 
  -3   7   2      196.56      221.38     10.85 o 
  -2   7   2      910.18      879.16     22.85 o 
  -1   7   2       58.76       49.25      7.44 o 
   0   7   2       23.24       35.21     10.64 o 
   1   7   2       37.86       33.78      8.35 o 
   2   7   2        7.11        0.46      8.92 o 
   3   7   2      304.52      328.36     31.42 o 
   4   7   2       75.64       74.59     11.27 o 
   5   7   2       83.04       76.77     16.82 o 
  -8   8   2       24.21       20.21      6.43 o 
  -7   8   2       22.67       17.88      5.70 o 
  -6   8   2       15.86       -0.27      4.61 o 
  -5   8   2        1.50       -1.32      5.04 o 
  -4   8   2       20.17       19.22      5.68 o 
  -3   8   2       18.53       12.69      5.45 o 
  -2   8   2      216.82      215.46     20.57 o 
  -1   8   2      148.37      140.45     14.47 o 
   0   8   2        3.04       -6.25      6.25 o 
   1   8   2       63.80       60.77     13.16 o 
   2   8   2        4.75        3.39     11.57 o 
   3   8   2       12.76        0.70     10.76 o 
   4   8   2        5.95        2.88     12.17 o 
  -7   9   2       47.64       31.77      8.70 o 
  -6   9   2       17.11        1.23      6.84 o 
  -5   9   2       13.62        4.48      6.22 o 
  -4   9   2        8.04       11.02      6.19 o 
  -3   9   2       36.57       46.96     11.56 o 
  -2   9   2      242.38      235.78     13.42 o 
  -1   9   2        6.41        1.93      8.59 o 
   0   9   2        6.13        0.23      8.41 o 
   1   9   2       74.74       64.41     13.19 o 
   2   9   2       84.11       99.87     44.99 o 
  -5  10   2       68.10       76.47     19.02 o 
  -4  10   2       21.92       25.47      7.47 o 
  -3  10   2        1.17        8.55      6.56 o 
  -2  10   2      117.32      111.79     10.98 o 
  -1  10   2       27.97       40.44     11.95 o 
   0  10   2       64.63       57.18     12.93 o 
  -2 -11   3        5.83       -2.07      8.92 o 
  -1 -11   3        0.06       -1.21      6.11 o 
   0 -11   3        2.89        1.69      6.44 o 
   1 -11   3        7.72        3.35      6.63 o 
   2 -11   3       23.73       13.36      6.83 o 
   3 -11   3       68.78       52.82     10.07 o 
  -4 -10   3       12.56       -8.27     17.28 o 
  -3 -10   3       23.95       40.19     13.34 o 
  -2 -10   3       25.87       14.54      5.74 o 
  -1 -10   3       54.18       37.35      6.64 o 
   0 -10   3       66.88       61.61      8.14 o 
   1 -10   3        1.23        2.45      5.55 o 
   2 -10   3        7.86        8.15      6.63 o 
   3 -10   3      129.33      112.53     16.20 o 
   4 -10   3        1.73        3.05      6.49 o 
   5 -10   3       41.13       32.31      8.53 o 
  -6  -9   3       76.82      100.88     29.45 o 
  -5  -9   3       60.68      100.59     26.63 o 
  -4  -9   3       77.36       89.28     15.48 o 
  -3  -9   3       84.76       82.29     14.02 o 
  -2  -9   3      368.58      350.49     12.17 o 
  -1  -9   3      108.06      101.30      7.77 o 
   0  -9   3      105.91      104.37     11.25 o 
   1  -9   3      189.29      199.91     11.41 o 
   2  -9   3        1.83       -0.47      5.14 o 
   3  -9   3       83.48       55.70      7.78 o 
   4  -9   3        1.09        2.90      6.06 o 
   5  -9   3       72.88       85.88     11.37 o 
   6  -9   3      141.82      123.00     12.99 o 
  -7  -8   3       42.13       28.69     13.65 o 
  -6  -8   3       59.19       48.90     12.83 o 
  -5  -8   3       47.82       42.75      9.94 o 
  -4  -8   3      185.23      193.53     11.75 o 
  -3  -8   3       23.39       32.12      4.75 o 
  -2  -8   3      407.16      416.55     10.58 o 
  -1  -8   3      459.76      429.12     20.48 o 
   0  -8   3      347.76      362.43     10.88 o 
   1  -8   3      177.96      162.95      9.78 o 
   2  -8   3      158.19      188.14     14.15 o 
   3  -8   3      129.00      120.73     13.84 o 
   4  -8   3       30.68       33.07      6.76 o 
   5  -8   3      276.86      298.07     38.45 o 
   6  -8   3       34.06       37.52      5.81 o 
   7  -8   3       22.45       25.30      6.82 o 
  -8  -7   3        7.63        3.40     11.80 o 
  -7  -7   3       30.31       29.90     11.55 o 
  -6  -7   3       16.69       10.73      9.21 o 
  -5  -7   3        2.07        5.48      6.44 o 
  -4  -7   3       31.15       26.65      5.80 o 
  -3  -7   3       94.05       93.64      8.12 o 
  -2  -7   3        1.19        2.23      2.77 o 
  -1  -7   3       35.70       38.40      3.97 o 
   0  -7   3       10.96        6.11      3.10 o 
   1  -7   3      149.05      185.95     14.21 o 
   2  -7   3      355.09      331.33     11.65 o 
   3  -7   3       13.51       16.26      5.13 o 
   4  -7   3      275.77      317.74     15.06 o 
   5  -7   3       74.07       89.39     13.06 o 
   6  -7   3        3.76        6.23      5.35 o 
   7  -7   3       50.26       38.09      8.12 o 
  -8  -6   3       77.55      100.03     16.64 o 
  -7  -6   3       74.55       99.77     30.58 o 
  -6  -6   3       31.07       42.92     12.46 o 
  -5  -6   3       77.45       89.13      8.33 o 
  -4  -6   3      582.75      593.74     15.84 o 
  -3  -6   3      637.81      669.20     11.34 o 
  -2  -6   3      309.46      332.51      7.84 o 
  -1  -6   3      129.44      134.84      5.13 o 
   0  -6   3      428.51      427.88     10.05 o 
   1  -6   3      187.42      188.83      7.49 o 
   2  -6   3       24.12       18.74      4.19 o 
   3  -6   3      225.11      243.47     10.61 o 
   4  -6   3        2.57        5.24      3.64 o 
   5  -6   3        6.83        2.94      4.53 o 
   6  -6   3        2.49        4.76      8.41 o 
   7  -6   3        0.03       14.00      6.44 o 
   8  -6   3        6.00        2.75      7.28 o 
  -9  -5   3      177.60      155.94     20.70 o 
  -8  -5   3      116.98      108.52     22.73 o 
  -7  -5   3       10.50       18.13     20.27 o 
  -6  -5   3      650.22      712.64     27.70 o 
  -5  -5   3     1791.02     1774.07     30.48 o 
  -4  -5   3      570.76      596.24      9.16 o 
  -3  -5   3      502.16      499.02      8.84 o 
  -2  -5   3     1189.22     1209.91     15.09 o 
  -1  -5   3     1321.73     1266.37     16.49 o 
   0  -5   3       79.71       62.47      4.02 o 
   1  -5   3      812.44      817.36     13.15 o 
   2  -5   3     1702.68     1741.47     24.07 o 
   3  -5   3      423.28      397.13     13.78 o 
   4  -5   3      459.00      450.01     12.35 o 
   5  -5   3      154.88      162.09      9.40 o 
   6  -5   3      119.14      111.59      9.09 o 
   7  -5   3      190.41      169.10     14.24 o 
   8  -5   3       11.13       12.44      7.28 o 
  -9  -4   3        1.00        5.02     14.41 o 
  -8  -4   3        9.45       12.19      9.71 o 
  -7  -4   3      486.18      492.58     23.44 o 
  -6  -4   3      670.28      694.98     26.12 o 
  -5  -4   3      353.80      367.98     17.20 o 
  -4  -4   3      799.98      786.67      9.77 o 
  -3  -4   3     1474.14     1448.30     14.89 o 
  -2  -4   3      561.17      551.32      8.39 o 
  -1  -4   3      505.20      471.66      9.18 o 
   0  -4   3     1266.33     1305.40     14.82 o 
   1  -4   3     1910.63     1909.03     19.98 o 
   2  -4   3     1012.19      943.36     14.25 o 
   3  -4   3      316.05      320.38      9.95 o 
   4  -4   3      518.79      491.53     13.03 o 
   5  -4   3      478.31      463.39     16.77 o 
   6  -4   3      240.48      240.40     11.96 o 
   7  -4   3      109.35      118.60      9.97 o 
   8  -4   3       60.95       55.13      9.03 o 
 -10  -3   3       26.30       10.93      8.06 o 
  -9  -3   3       26.77       29.50      7.45 o 
  -8  -3   3       45.18       47.18      7.58 o 
  -7  -3   3       79.76       70.96      7.42 o 
  -6  -3   3        8.91        4.22      3.38 o 
  -5  -3   3       83.91       74.01      3.28 o 
  -4  -3   3        8.58       10.44      2.01 o 
  -3  -3   3      298.86      297.89      5.62 o 
  -2  -3   3      546.65      537.96      8.85 o 
  -1  -3   3      136.62      151.20      4.65 o 
   0  -3   3      397.23      383.80      7.26 o 
   1  -3   3      260.27      259.00      5.64 o 
   2  -3   3      453.94      468.07      8.77 o 
   3  -3   3     1241.52     1225.83     18.60 o 
   4  -3   3       15.24       15.27      3.57 o 
   5  -3   3       76.19       98.79      7.85 o 
   6  -3   3      107.03      103.42     10.13 o 
   7  -3   3       28.53       15.15      6.51 o 
   8  -3   3       22.20       21.95     16.60 o 
 -10  -2   3      103.75      125.65     12.57 o 
  -9  -2   3      282.50      276.61     15.47 o 
  -8  -2   3       75.86       83.04     14.23 o 
  -7  -2   3      626.30      589.51     17.66 o 
  -6  -2   3      486.87      450.78     15.52 o 
  -5  -2   3     1284.96     1210.60     17.94 o 
  -4  -2   3     1638.83     1659.31     24.09 o 
  -3  -2   3     1079.06     1094.16     10.92 o 
  -2  -2   3     2104.62     2153.95     26.37 o 
  -1  -2   3     1387.25     1379.38     14.43 o 
   0  -2   3      320.17      324.75      6.34 o 
   1  -2   3      115.12      115.47      4.16 o 
   2  -2   3        3.60        5.14      2.15 o 
   3  -2   3      505.23      480.84      9.25 o 
   4  -2   3      271.66      276.27      8.81 o 
   5  -2   3        0.55        5.20      4.04 o 
   6  -2   3        0.62        2.84      4.54 o 
   7  -2   3        4.89       -1.00      5.14 o 
   8  -2   3        5.81       -2.98      7.19 o 
 -10  -1   3      246.42      223.90     15.66 o 
  -9  -1   3      252.20      265.26     15.46 o 
  -8  -1   3      411.55      399.35     16.40 o 
  -7  -1   3      501.10      500.89     16.59 o 
  -6  -1   3      216.66      209.98      9.78 o 
  -5  -1   3     1924.06     1925.39     27.04 o 
  -4  -1   3     5681.51     5674.57     65.49 o 
  -3  -1   3     2504.08     2510.79     26.83 o 
  -2  -1   3     3241.85     3267.24     30.15 o 
  -1  -1   3     2484.60     2449.33     26.32 o 
   0  -1   3      346.02      335.56      5.79 o 
   1  -1   3     1002.90      975.93     12.92 o 
   2  -1   3     2102.78     2011.74     19.60 o 
   3  -1   3     3944.02     3936.23     34.78 o 
   4  -1   3      608.07      618.43     12.14 o 
   5  -1   3      217.48      220.16      9.55 o 
   6  -1   3      106.54      112.08     10.59 o 
   7  -1   3       72.87       79.34      8.04 o 
   8  -1   3       14.07        8.20      8.79 o 
 -10   0   3       48.21       47.84      9.78 o 
  -9   0   3       32.72       39.45     10.08 o 
  -8   0   3      843.25      804.69     23.05 o 
  -7   0   3        3.55        4.74      4.39 o 
  -6   0   3     1426.33     1483.47     24.05 o 
  -5   0   3     1527.40     1672.83     15.23 o 
  -4   0   3       11.44       11.38      1.67 o 
  -3   0   3     1008.82     1044.55     11.73 o 
  -2   0   3     1548.66     1567.63     16.35 o 
  -1   0   3     1653.64     1711.68     19.44 o 
   0   0   3     1502.45     1427.17     17.65 o 
   1   0   3     2188.78     2163.03     21.44 o 
   2   0   3     2596.40     2539.57     29.93 o 
   3   0   3      659.41      622.85      9.93 o 
   4   0   3      138.76      137.56      6.11 o 
   5   0   3      643.79      665.44     18.43 o 
   6   0   3      283.04      283.36     12.78 o 
   7   0   3       86.57       96.14     11.73 o 
   8   0   3      111.16       97.04     17.61 o 
 -11   1   3        2.89        8.58      9.64 o 
 -10   1   3       99.98      102.95     12.41 o 
  -9   1   3      125.17      104.11     11.73 o 
  -8   1   3       26.31       27.42      7.61 o 
  -7   1   3       12.38        6.52      4.24 o 
  -6   1   3        7.50        4.02      1.87 o 
  -5   1   3        0.53       -0.05      1.61 o 
  -4   1   3       99.04      116.19      3.51 o 
  -3   1   3       15.08       19.83      1.86 o 
  -2   1   3       90.11       97.73      3.92 o 
  -1   1   3       72.16       78.31      4.37 o 
   0   1   3     1197.50     1290.06     18.90 o 
   1   1   3      191.08      191.35      5.02 o 
   2   1   3      325.70      292.85      8.36 o 
   3   1   3      317.92      295.95      7.43 o 
   4   1   3       45.37       55.29      4.61 o 
   5   1   3       10.87       14.43      4.55 o 
   6   1   3       24.28       21.96      5.41 o 
   7   1   3       89.06       94.11     17.50 o 
   8   1   3       58.03       58.49     11.72 o 
 -10   2   3       22.66       12.85      8.68 o 
  -9   2   3        6.35        3.84      6.73 o 
  -8   2   3     2373.61     2468.22     64.78 o 
  -7   2   3      386.27      372.36     25.50 o 
  -6   2   3      503.29      510.12      8.21 o 
  -5   2   3     1942.00     1983.52     19.20 o 
  -4   2   3      257.30      233.52      4.63 o 
  -3   2   3      122.26       94.17      3.61 o 
  -2   2   3      261.28      231.18      6.09 o 
  -1   2   3     2556.32     2638.76     33.60 o 
   0   2   3      259.93      241.66      7.62 o 
   1   2   3      629.54      641.76     11.83 o 
   2   2   3        4.93        5.78      2.60 o 
   3   2   3       16.35       19.63      3.80 o 
   4   2   3       19.06       25.28      4.73 o 
   5   2   3        3.69        7.15      4.59 o 
   6   2   3        8.57       13.99      5.46 o 
   7   2   3        0.03        3.91      8.26 o 
 -10   3   3      110.56      116.02     13.54 o 
  -9   3   3       47.08       57.85     10.10 o 
  -8   3   3      606.27      611.06     16.85 o 
  -7   3   3      520.26      551.38     12.57 o 
  -6   3   3      760.16      760.91     11.31 o 
  -5   3   3     1257.38     1291.34     14.06 o 
  -4   3   3     1264.02     1227.96     13.06 o 
  -3   3   3      603.81      544.65      9.68 o 
  -2   3   3     1978.57     1993.26     31.09 o 
  -1   3   3     1174.84     1116.43     25.54 o 
   0   3   3     2398.78     2436.45     33.81 o 
   1   3   3      691.86      649.84     12.49 o 
   2   3   3      591.07      604.90     14.38 o 
   3   3   3     1440.34     1507.07     30.14 o 
   4   3   3       59.75       74.00      7.62 o 
   5   3   3      168.60      202.01     12.78 o 
   6   3   3        7.19        4.36      8.20 o 
   7   3   3        0.81       -2.27      8.53 o 
 -10   4   3       52.82       46.54     19.50 o 
  -9   4   3      454.32      473.65     19.57 o 
  -8   4   3       15.21       20.12      6.99 o 
  -7   4   3       73.25       73.02      6.03 o 
  -6   4   3      262.34      267.31      7.47 o 
  -5   4   3        9.29       10.83      3.10 o 
  -4   4   3      411.97      385.13      8.13 o 
  -3   4   3     1131.31     1073.32     17.42 o 
  -2   4   3     1414.81     1434.77     23.85 o 
  -1   4   3        7.09       16.23      4.14 o 
   0   4   3     1523.60     1520.63     29.11 o 
   1   4   3       77.10       86.22      7.96 o 
   2   4   3      206.27      202.41     10.68 o 
   3   4   3     1105.15     1156.96     26.27 o 
   4   4   3      170.44      177.85     10.97 o 
   5   4   3       92.19       94.30     10.37 o 
   6   4   3       96.21       99.47     13.24 o 
   7   4   3       93.49      118.91     15.12 o 
 -10   5   3       58.89       30.91     17.85 o 
  -9   5   3       35.32       43.22     11.33 o 
  -8   5   3        3.76        8.00      7.71 o 
  -7   5   3       10.10       -0.82      3.89 o 
  -6   5   3        8.49        3.66      3.71 o 
  -5   5   3       60.32       61.84      5.62 o 
  -4   5   3       25.88       20.41      3.96 o 
  -3   5   3       16.83       17.66      4.25 o 
  -2   5   3       54.03       60.03      6.93 o 
  -1   5   3      355.66      385.91     23.49 o 
   0   5   3        4.33        6.73      5.26 o 
   1   5   3       25.64       13.90      6.24 o 
   2   5   3       75.82      103.48     11.57 o 
   3   5   3      364.15      360.11     19.46 o 
   4   5   3      224.26      210.52     18.94 o 
   5   5   3       58.66       57.71     13.03 o 
   6   5   3        2.23        3.27     11.49 o 
  -9   6   3      131.95      115.31     17.74 o 
  -8   6   3       36.00       26.41      7.03 o 
  -7   6   3      197.77      203.56     16.53 o 
  -6   6   3      266.57      278.66     10.70 o 
  -5   6   3       17.41       24.54      9.10 o 
  -4   6   3      141.39      142.94     10.01 o 
  -3   6   3      180.03      177.76     11.04 o 
  -2   6   3      225.21      244.64     44.49 o 
  -1   6   3      216.28      214.02     15.01 o 
   0   6   3      616.86      580.25     22.28 o 
   1   6   3      252.73      251.21     16.82 o 
   2   6   3      281.28      329.37     19.67 o 
   3   6   3       50.00       66.17     11.18 o 
   4   6   3       25.49       20.16     11.69 o 
   5   6   3        8.05       14.27     11.55 o 
  -9   7   3       99.29       93.27     13.36 o 
  -8   7   3      221.84      217.92     16.75 o 
  -7   7   3       70.43       70.91     13.79 o 
  -6   7   3      328.72      337.17     21.23 o 
  -5   7   3      117.63      133.79     11.92 o 
  -4   7   3      118.39      127.50     11.46 o 
  -3   7   3       23.37       30.24      5.75 o 
  -2   7   3      214.96      243.57     16.92 o 
  -1   7   3      981.04      980.39     51.53 o 
   0   7   3      260.09      266.57     21.57 o 
   1   7   3       26.83       23.90      8.62 o 
   2   7   3      202.93      217.90     18.40 o 
   3   7   3       25.22       24.05     13.22 o 
   4   7   3        4.53       -2.86     10.17 o 
  -8   8   3       17.69       12.97      7.27 o 
  -7   8   3        0.82       -2.16      5.16 o 
  -6   8   3        4.70       15.65      5.17 o 
  -5   8   3       54.56       40.69      7.24 o 
  -4   8   3       46.76       53.80      7.51 o 
  -3   8   3       61.20       58.16      9.04 o 
  -2   8   3        7.17        0.59     12.22 o 
  -1   8   3      317.16      300.95     39.41 o 
   0   8   3       48.21       51.62     11.49 o 
   1   8   3        0.99       -0.87      8.71 o 
   2   8   3      307.90      336.71     22.64 o 
   3   8   3        1.82       -1.73      9.71 o 
  -6   9   3       25.33       21.82      7.42 o 
  -5   9   3        8.03        7.74      6.43 o 
  -4   9   3        0.72        1.68      5.83 o 
  -3   9   3        7.60        1.98      6.57 o 
  -2   9   3        7.64        6.19     18.75 o 
  -1   9   3        4.71       -3.75      8.71 o 
   0   9   3        0.43       -2.13      8.38 o 
   1   9   3       11.76       16.86     11.02 o 
  -4  10   3       28.57       32.69      8.64 o 
  -3  10   3       14.58        3.24      7.74 o 
  -2  10   3        0.58        8.07      8.06 o 
  -2 -11   4       29.19       28.47     11.71 o 
  -1 -11   4       65.84       65.62     17.95 o 
   0 -11   4       71.56       62.20      9.01 o 
   1 -11   4       24.02       18.99      7.38 o 
   2 -11   4       31.40       16.65      7.27 o 
  -4 -10   4        2.18       10.56     18.32 o 
  -3 -10   4        1.75      -14.17     14.17 o 
  -2 -10   4        0.28        3.43      5.74 o 
  -1 -10   4       58.69       64.29      7.98 o 
   0 -10   4       48.52       37.61      7.36 o 
   1 -10   4        6.87        2.92      6.01 o 
   2 -10   4       29.84       26.88      7.18 o 
   3 -10   4        5.24        5.08      6.28 o 
   4 -10   4       21.71       15.82      7.42 o 
  -6  -9   4        5.29        8.25     11.56 o 
  -5  -9   4      125.40      115.46     13.10 o 
  -4  -9   4       77.99       82.32     11.45 o 
  -3  -9   4      127.34      140.92     10.91 o 
  -2  -9   4        2.83        0.88      3.71 o 
  -1  -9   4       39.31       48.84      6.81 o 
   0  -9   4      175.87      166.83      9.51 o 
   1  -9   4       27.69       32.37      5.89 o 
   2  -9   4        8.78        8.48      5.06 o 
   3  -9   4        2.48        2.47      5.02 o 
   4  -9   4       14.60       13.74      9.90 o 
   5  -9   4       59.34       61.74     10.87 o 
  -7  -8   4       79.50       78.87     15.76 o 
  -6  -8   4       94.69       97.33     13.03 o 
  -5  -8   4      127.11      134.61     13.10 o 
  -4  -8   4       88.90      114.84     11.47 o 
  -3  -8   4      207.40      207.64      9.43 o 
  -2  -8   4      393.90      402.02     15.14 o 
  -1  -8   4      362.00      356.78     10.27 o 
   0  -8   4      187.31      185.05      9.04 o 
   1  -8   4      258.28      267.03     10.62 o 
   2  -8   4      202.78      221.68     11.36 o 
   3  -8   4       70.77       85.26     10.50 o 
   4  -8   4       69.44       95.22     10.63 o 
   5  -8   4       56.10       47.62      9.65 o 
   6  -8   4       54.43       50.08      6.24 o 
  -8  -7   4       62.22       69.18     29.09 o 
  -7  -7   4       55.32       51.10     12.53 o 
  -6  -7   4       71.19       91.18     11.69 o 
  -5  -7   4      141.48      149.15     12.74 o 
  -4  -7   4      830.63      808.01     25.12 o 
  -3  -7   4      152.29      151.77      6.28 o 
  -2  -7   4      195.57      218.94      8.47 o 
  -1  -7   4      390.06      370.11      9.37 o 
   0  -7   4      423.75      427.80     18.07 o 
   1  -7   4      132.86      139.62      8.42 o 
   2  -7   4      141.22      159.90      9.47 o 
   3  -7   4      475.49      492.24     21.98 o 
   4  -7   4       50.75       54.00      9.72 o 
   5  -7   4      177.51      166.90     12.82 o 
   6  -7   4      121.78      105.38      9.30 o 
   7  -7   4       25.13       16.90      7.29 o 
  -9  -6   4        5.22       -8.00     11.62 o 
  -8  -6   4       46.68       50.32     13.88 o 
  -7  -6   4      231.87      240.28     23.73 o 
  -6  -6   4      185.38      193.15     19.13 o 
  -5  -6   4      166.07      155.48     12.25 o 
  -4  -6   4        9.89       10.98      5.34 o 
  -3  -6   4       58.31       58.21      4.18 o 
  -2  -6   4      107.77      120.98      5.16 o 
  -1  -6   4        5.90        5.71      2.47 o 
   0  -6   4        7.12        3.55      2.77 o 
   1  -6   4      168.55      183.72      8.72 o 
   2  -6   4      529.07      523.28     19.45 o 
   3  -6   4       94.89      100.75      8.20 o 
   4  -6   4       67.92       79.24      6.48 o 
   5  -6   4       44.15       55.30      6.84 o 
   6  -6   4       14.89       17.08      6.51 o 
   7  -6   4       67.17       76.44      9.32 o 
  -9  -5   4       95.47      132.95     23.43 o 
  -8  -5   4      203.13      193.92     19.06 o 
  -7  -5   4      286.94      307.88     21.08 o 
  -6  -5   4      207.45      236.91     14.63 o 
  -5  -5   4      164.45      192.10     12.26 o 
  -4  -5   4      750.16      735.86     15.81 o 
  -3  -5   4      570.70      580.77     10.20 o 
  -2  -5   4      448.95      419.89      9.45 o 
  -1  -5   4       80.47       87.48      4.20 o 
   0  -5   4      126.46      121.67      5.53 o 
   1  -5   4      207.85      204.38      7.60 o 
   2  -5   4       54.02       61.61      3.40 o 
   3  -5   4      175.89      166.87      7.67 o 
   4  -5   4        1.89        3.21      4.07 o 
   5  -5   4        4.60        2.34      4.86 o 
   6  -5   4        0.19        1.86      5.69 o 
   7  -5   4        1.87        4.28      6.72 o 
 -10  -4   4       44.05       17.47     12.81 o 
  -9  -4   4      207.62      214.58     40.75 o 
  -8  -4   4      519.04      478.90     25.31 o 
  -7  -4   4       73.85       70.24     11.79 o 
  -6  -4   4     1073.24     1060.91     27.20 o 
  -5  -4   4     1600.72     1558.85     32.61 o 
  -4  -4   4     1502.86     1531.17     15.20 o 
  -3  -4   4     2752.00     2804.36     32.05 o 
  -2  -4   4     1240.23     1245.85     14.06 o 
  -1  -4   4     1740.02     1758.74     18.54 o 
   0  -4   4      651.20      627.49     10.78 o 
   1  -4   4      530.36      503.87     12.05 o 
   2  -4   4     1539.00     1517.51     22.12 o 
   3  -4   4      519.38      479.13     12.50 o 
   4  -4   4      315.18      306.12     11.89 o 
   5  -4   4      296.67      334.30     13.08 o 
   6  -4   4       20.96       25.95      6.34 o 
   7  -4   4       69.07       49.11      9.85 o 
   8  -4   4        6.14        5.82      7.82 o 
 -10  -3   4        9.75        5.94      7.48 o 
  -9  -3   4      112.90      118.17     10.41 o 
  -8  -3   4      435.57      436.50     15.65 o 
  -7  -3   4       99.59       99.27      9.42 o 
  -6  -3   4      452.84      463.69     11.85 o 
  -5  -3   4      330.68      309.53     13.11 o 
  -4  -3   4      402.13      394.87      5.59 o 
  -3  -3   4     2030.34     2006.34     23.26 o 
  -2  -3   4     1838.08     1881.34     25.20 o 
  -1  -3   4      984.36      982.21     14.07 o 
   0  -3   4     2232.91     2152.49     20.69 o 
   1  -3   4       79.50       74.70      4.07 o 
   2  -3   4     1146.02     1102.59     17.18 o 
   3  -3   4      597.17      607.56     13.03 o 
   4  -3   4      910.22      938.55     21.21 o 
   5  -3   4      732.19      728.91     18.50 o 
   6  -3   4       64.41       51.24      7.65 o 
   7  -3   4      125.72      107.96     10.50 o 
   8  -3   4       41.25       50.94     11.23 o 
 -10  -2   4       17.43       21.44      8.37 o 
  -9  -2   4       11.02       12.18      6.96 o 
  -8  -2   4      196.49      194.67     12.04 o 
  -7  -2   4      496.37      445.47     17.92 o 
  -6  -2   4      229.03      219.95     11.06 o 
  -5  -2   4       98.76      101.36      6.11 o 
  -4  -2   4     2692.10     3017.50     32.52 o 
  -3  -2   4     1460.57     1673.08     17.30 o 
  -2  -2   4       11.36       14.28      1.76 o 
  -1  -2   4      318.15      312.44      6.02 o 
   0  -2   4      405.19      439.29      7.34 o 
   1  -2   4       21.85       24.95      2.84 o 
   2  -2   4      861.13      836.63     11.61 o 
   3  -2   4      997.98     1009.30     16.13 o 
   4  -2   4       22.34       24.40      5.62 o 
   5  -2   4        5.08        2.36      4.26 o 
   6  -2   4      125.17      143.48      9.59 o 
   7  -2   4       58.53       54.21     10.30 o 
   8  -2   4       24.37       22.85      8.95 o 
 -10  -1   4       54.06       47.66     12.65 o 
  -9  -1   4      166.97      188.04     20.39 o 
  -8  -1   4     2016.59     1913.75     37.73 o 
  -7  -1   4      187.16      182.38     25.12 o 
  -6  -1   4      305.54      304.13     11.84 o 
  -5  -1   4      584.04      571.84     13.04 o 
  -4  -1   4      373.22      352.51     12.61 o 
  -3  -1   4      643.89      699.09      9.26 o 
  -2  -1   4     1438.39     1445.54     16.64 o 
  -1  -1   4      729.28      725.50     16.57 o 
   0  -1   4      789.18      832.75     11.87 o 
   1  -1   4      327.66      397.62      7.65 o 
   2  -1   4        7.97        8.90      2.54 o 
   3  -1   4       23.79       23.31      3.45 o 
   4  -1   4        3.37        8.40      4.06 o 
   5  -1   4      336.54      313.08     11.66 o 
   6  -1   4        4.00        2.01      5.26 o 
   7  -1   4        1.03       -0.22      7.26 o 
   8  -1   4        0.12        8.83     10.01 o 
 -11   0   4       44.46       40.95     10.56 o 
 -10   0   4      125.44      127.30     17.51 o 
  -9   0   4      320.41      315.99     16.47 o 
  -8   0   4       22.56       17.90      6.67 o 
  -7   0   4     2861.25     2850.75     50.99 o 
  -6   0   4     1290.74     1248.44     25.53 o 
  -5   0   4      583.65      571.51      9.08 o 
  -4   0   4     8814.70     9258.54     75.49 o 
  -3   0   4      938.96      838.77     10.15 o 
  -2   0   4      724.33      703.62      9.97 o 
  -1   0   4     1187.37     1164.77     14.33 o 
   0   0   4     7044.70     7190.39     62.25 o 
   1   0   4       82.36       64.85      3.83 o 
   2   0   4      885.49      836.55     13.58 o 
   3   0   4     2013.15     1924.82     22.63 o 
   4   0   4       34.14       39.39      5.13 o 
   5   0   4       88.48       85.68      7.28 o 
   6   0   4       27.86       31.89      8.42 o 
   7   0   4       24.40       18.99      7.30 o 
 -11   1   4       11.77       -5.34      8.58 o 
 -10   1   4        4.65       -9.14      9.14 o 
  -9   1   4      307.60      331.67     17.15 o 
  -8   1   4        3.18        4.87      5.77 o 
  -7   1   4      429.91      444.71     31.25 o 
  -6   1   4      614.24      606.59     13.50 o 
  -5   1   4      253.65      216.85      4.73 o 
  -4   1   4     1496.01     1534.49     16.58 o 
  -3   1   4     1581.41     1605.25     16.79 o 
  -2   1   4     1281.22     1265.68     15.19 o 
  -1   1   4      814.02      775.67     11.08 o 
   0   1   4      526.01      469.59      8.71 o 
   1   1   4     2247.29     2366.26     24.64 o 
   2   1   4     1172.44     1153.22     16.76 o 
   3   1   4      223.38      227.89      8.94 o 
   4   1   4     1655.60     1698.69     26.31 o 
   5   1   4       55.18       69.66      7.86 o 
   6   1   4      132.47      129.87     10.69 o 
   7   1   4       59.11       56.43     11.36 o 
 -11   2   4       28.26       26.94     10.82 o 
 -10   2   4       28.70       38.27     11.52 o 
  -9   2   4       13.84       12.70      7.66 o 
  -8   2   4      329.46      338.01     15.79 o 
  -7   2   4       31.64       37.91      5.46 o 
  -6   2   4      256.68      242.77      5.83 o 
  -5   2   4       25.54       35.01      2.66 o 
  -4   2   4      176.74      208.28      6.23 o 
  -3   2   4        4.34        3.60      1.54 o 
  -2   2   4      129.60      130.13      4.90 o 
  -1   2   4     3167.67     3394.52     41.60 o 
   0   2   4      414.19      493.22     10.54 o 
   1   2   4       85.34       82.00      7.00 o 
   2   2   4      144.35      142.23      8.20 o 
   3   2   4       88.54       84.48      7.18 o 
   4   2   4     1029.69      996.71     19.41 o 
   5   2   4       12.09        5.35      5.09 o 
   6   2   4       11.03        8.80      6.68 o 
   7   2   4       77.77       36.59     10.52 o 
 -10   3   4       22.40       15.34     18.75 o 
  -9   3   4      159.78      169.31     18.75 o 
  -8   3   4      146.41      144.10     11.93 o 
  -7   3   4      429.59      449.46     13.01 o 
  -6   3   4      434.48      455.98      8.03 o 
  -5   3   4       25.59       16.41      3.78 o 
  -4   3   4     1165.87     1221.71     23.95 o 
  -3   3   4      190.39      175.85      6.13 o 
  -2   3   4        3.81       -0.58      2.45 o 
  -1   3   4      207.17      200.29      8.43 o 
   0   3   4      116.46      106.05      5.92 o 
   1   3   4       32.74       31.57      4.73 o 
   2   3   4        9.17        3.35      4.71 o 
   3   3   4       21.04       25.45      6.59 o 
   4   3   4      574.54      550.64     26.51 o 
   5   3   4        1.96        5.03      6.32 o 
   6   3   4       25.00       27.07     10.32 o 
 -10   4   4       17.87       11.92     16.68 o 
  -9   4   4      363.77      413.90     33.67 o 
  -8   4   4      517.24      532.14     30.10 o 
  -7   4   4      489.39      505.56     12.41 o 
  -6   4   4      751.07      792.21     14.04 o 
  -5   4   4      570.14      576.16     11.40 o 
  -4   4   4      331.15      302.86      8.08 o 
  -3   4   4      599.20      555.95     20.32 o 
  -2   4   4      622.19      591.45     21.33 o 
  -1   4   4     1659.64     1633.34     37.34 o 
   0   4   4       37.60       43.30      7.66 o 
   1   4   4      419.57      441.15     28.31 o 
   2   4   4      890.31      877.73     65.37 o 
   3   4   4      193.10      197.76     16.02 o 
   4   4   4      232.50      233.31     15.35 o 
   5   4   4       66.00       48.56     10.00 o 
   6   4   4        8.71        0.84     12.38 o 
 -10   5   4       16.40       -3.01     15.82 o 
  -9   5   4        1.85       -0.25     12.52 o 
  -8   5   4       37.29       29.49      7.98 o 
  -7   5   4      248.40      266.39     11.70 o 
  -6   5   4       61.82       60.77      6.83 o 
  -5   5   4      570.32      551.58     12.93 o 
  -4   5   4      176.90      202.88     10.39 o 
  -3   5   4      109.36      106.30     12.97 o 
  -2   5   4      172.57      178.61     13.34 o 
  -1   5   4      497.24      553.39     20.89 o 
   0   5   4      865.72      811.35     38.52 o 
   1   5   4      390.89      410.35     19.65 o 
   2   5   4      129.48      124.23     13.63 o 
   3   5   4      215.18      221.94     17.78 o 
   4   5   4       26.96       11.79      8.14 o 
   5   5   4        0.99        1.60      8.70 o 
  -9   6   4       12.98       27.14     14.87 o 
  -8   6   4        0.07       -4.57      6.59 o 
  -7   6   4        2.75        3.72      4.59 o 
  -6   6   4       53.10       50.79      6.65 o 
  -5   6   4        7.90        7.31      4.39 o 
  -4   6   4        0.15        3.55      4.24 o 
  -3   6   4        2.31        5.95      6.14 o 
  -2   6   4       14.32       12.11      6.96 o 
  -1   6   4        1.81        2.19      6.04 o 
   0   6   4      100.46      109.97     12.80 o 
   1   6   4       40.68       20.27     11.10 o 
   2   6   4       55.17       48.15     17.12 o 
   3   6   4      163.46      173.88     19.21 o 
   4   6   4       11.28        4.39      8.80 o 
  -8   7   4        1.39       -0.36      7.62 o 
  -7   7   4      162.66      170.85     17.85 o 
  -6   7   4       60.75       76.00      8.72 o 
  -5   7   4       59.78       58.07      7.33 o 
  -4   7   4       49.96       62.34      8.59 o 
  -3   7   4       62.62       82.07     12.16 o 
  -2   7   4        0.64       -2.76      7.02 o 
  -1   7   4       27.87       22.74     15.38 o 
   0   7   4       97.83       91.81     37.65 o 
   1   7   4      143.21      144.09     15.97 o 
   2   7   4       80.13       61.25     12.28 o 
   3   7   4        5.40        5.91     10.16 o 
  -7   8   4       65.98       69.62      7.81 o 
  -6   8   4       28.31       27.62      7.00 o 
  -5   8   4       64.29       69.48     10.34 o 
  -4   8   4       58.83       65.13      9.69 o 
  -3   8   4       30.38       32.07     10.49 o 
  -2   8   4       20.07       41.36     10.82 o 
  -1   8   4      114.71       97.96     14.38 o 
   0   8   4       72.75       80.56     14.04 o 
   1   8   4        3.43        6.69      9.17 o 
   2   8   4        0.59      -12.86     12.86 o 
  -6   9   4       11.05        9.87      7.19 o 
  -5   9   4        5.59        4.47      6.61 o 
  -4   9   4       55.57       77.76     20.46 o 
  -3   9   4       73.47       64.20     10.74 o 
  -2   9   4       23.01       26.11     11.11 o 
  -1   9   4       27.28       26.59     13.46 o 
   0   9   4        6.22       -2.85     10.29 o 
  -1 -11   5       29.97       33.42     10.06 o 
   0 -11   5       13.33       20.67      7.65 o 
   1 -11   5      105.47       86.29     10.24 o 
  -4 -10   5       61.80       41.47     21.11 o 
  -3 -10   5       29.04       11.19     12.36 o 
  -2 -10   5        5.58       13.25     12.11 o 
  -1 -10   5       80.27       94.67     11.30 o 
   0 -10   5      168.03      195.46     13.70 o 
   1 -10   5       73.05       84.07      9.27 o 
   2 -10   5       38.79       40.55      8.12 o 
   3 -10   5       25.03       23.36      8.47 o 
  -6  -9   5       14.48       24.59      9.84 o 
  -5  -9   5       98.34       91.90     12.43 o 
  -4  -9   5        0.80       -3.88      7.20 o 
  -3  -9   5       44.67       28.07      8.19 o 
  -2  -9   5        7.40        4.72      5.06 o 
  -1  -9   5       10.97       12.25      4.94 o 
   0  -9   5       86.36       78.98      7.46 o 
   1  -9   5        9.15        9.33      4.91 o 
   2  -9   5       75.12       84.99      9.23 o 
   3  -9   5        1.54       11.83      7.26 o 
   4  -9   5       46.45       36.83      9.38 o 
   5  -9   5        1.57        0.88      8.56 o 
  -7  -8   5       45.27       42.39     14.65 o 
  -6  -8   5      435.56      395.81     22.89 o 
  -5  -8   5        3.24        4.77      7.02 o 
  -4  -8   5       21.25       17.78      7.54 o 
  -3  -8   5      152.89      159.90      9.94 o 
  -2  -8   5        5.64        3.89      3.67 o 
  -1  -8   5       21.39       25.59      4.99 o 
   0  -8   5       85.89       89.58      7.98 o 
   1  -8   5       48.06       54.89      9.23 o 
   2  -8   5        0.52       -4.18      4.64 o 
   3  -8   5       11.34       17.06      6.93 o 
   4  -8   5        1.92       -1.11      6.18 o 
   5  -8   5       13.89       29.07      9.27 o 
  -8  -7   5       66.37       58.45     14.41 o 
  -7  -7   5       38.25       47.34     14.47 o 
  -6  -7   5      485.39      495.62     21.33 o 
  -5  -7   5      249.08      250.87     15.44 o 
  -4  -7   5      220.06      247.35     14.59 o 
  -3  -7   5     1017.04     1046.00     21.00 o 
  -2  -7   5      703.41      741.67     15.20 o 
  -1  -7   5      282.40      283.57     18.97 o 
   0  -7   5      331.47      341.72     15.85 o 
   1  -7   5      162.63      163.09     11.18 o 
   2  -7   5      507.59      513.78     26.55 o 
   3  -7   5        2.16        3.88      5.61 o 
   4  -7   5      158.07      139.81     22.00 o 
   5  -7   5       88.67       88.56     11.58 o 
   6  -7   5        7.33        8.78      6.28 o 
  -9  -6   5       52.90       60.66     22.92 o 
  -8  -6   5      123.82      134.93     23.92 o 
  -7  -6   5      313.89      306.50     18.33 o 
  -6  -6   5      387.39      389.04     20.61 o 
  -5  -6   5      299.86      342.64     21.24 o 
  -4  -6   5     1633.09     1606.57     34.45 o 
  -3  -6   5      239.08      244.84      7.46 o 
  -2  -6   5     1325.25     1352.03     17.16 o 
  -1  -6   5      601.90      614.92     15.28 o 
   0  -6   5      563.99      568.25     12.60 o 
   1  -6   5       74.93       84.82     19.68 o 
   2  -6   5      279.67      288.79     13.37 o 
   3  -6   5      604.66      589.00     13.51 o 
   4  -6   5      242.36      262.96     11.55 o 
   5  -6   5      162.92      165.28     10.52 o 
   6  -6   5      120.33      100.67      9.86 o 
  -9  -5   5        2.23       12.16     13.06 o 
  -8  -5   5       37.24       59.04     22.60 o 
  -7  -5   5      186.16      179.02     14.12 o 
  -6  -5   5       48.08       60.23      8.93 o 
  -5  -5   5      189.58      175.85     12.19 o 
  -4  -5   5      223.33      206.94     11.62 o 
  -3  -5   5       61.83       69.09      4.04 o 
  -2  -5   5       28.28       28.11      2.89 o 
  -1  -5   5      187.39      185.18      5.72 o 
   0  -5   5       51.70       54.46      5.23 o 
   1  -5   5      392.09      378.66     11.57 o 
   2  -5   5       26.79       31.89      4.35 o 
   3  -5   5      238.99      224.45      9.53 o 
   4  -5   5       71.81       88.63      7.53 o 
   5  -5   5        2.24       -4.08      4.99 o 
   6  -5   5      313.05      298.66     14.50 o 
   7  -5   5        8.76        8.88      7.54 o 
 -10  -4   5      186.75      159.43     32.30 o 
  -9  -4   5      309.11      305.79     23.24 o 
  -8  -4   5      173.66      164.83     16.94 o 
  -7  -4   5      782.54      787.49     51.73 o 
  -6  -4   5        9.50       10.98      5.55 o 
  -5  -4   5       47.19       59.36      7.42 o 
  -4  -4   5     1086.21     1081.24     18.70 o 
  -3  -4   5      150.96      187.47      7.70 o 
  -2  -4   5     1166.94     1230.72     14.33 o 
  -1  -4   5      474.07      464.78      8.61 o 
   0  -4   5      107.69      114.89      3.53 o 
   1  -4   5       55.19       72.33      4.64 o 
   2  -4   5       55.16       55.92      5.47 o 
   3  -4   5        2.66        3.37      3.92 o 
   4  -4   5       66.26       79.85      9.76 o 
   5  -4   5      114.15      113.55      9.85 o 
   6  -4   5        5.79       -0.28      6.08 o 
   7  -4   5        3.14       -1.26      6.89 o 
 -10  -3   5      163.10      171.32     15.81 o 
  -9  -3   5      244.73      250.23     21.41 o 
  -8  -3   5      163.58      178.95     12.82 o 
  -7  -3   5     2583.29     2539.43     37.93 o 
  -6  -3   5      718.63      661.46     17.04 o 
  -5  -3   5      941.59      895.35     15.71 o 
  -4  -3   5     1932.33     1998.86     21.59 o 
  -3  -3   5      720.90      711.26     16.52 o 
  -2  -3   5     1889.38     1943.56     20.75 o 
  -1  -3   5     1979.52     1967.11     18.37 o 
   0  -3   5     1296.95     1262.62     14.56 o 
   1  -3   5      696.93      687.46     12.93 o 
   2  -3   5      210.44      209.29      8.10 o 
   3  -3   5      130.98      157.85      8.96 o 
   4  -3   5      200.90      207.46     13.75 o 
   5  -3   5        1.71        7.18      5.95 o 
   6  -3   5      338.43      307.78     18.93 o 
   7  -3   5       18.27       15.81     15.93 o 
 -10  -2   5       38.46       43.68      9.35 o 
  -9  -2   5       22.44       24.49     10.48 o 
  -8  -2   5      222.08      206.77     17.07 o 
  -7  -2   5      175.25      176.47     11.07 o 
  -6  -2   5      505.15      480.38     12.99 o 
  -5  -2   5     1349.07     1312.04     21.96 o 
  -4  -2   5      460.91      433.78      9.89 o 
  -3  -2   5     6319.08     6783.27     60.95 o 
  -2  -2   5     1704.69     1669.49     18.91 o 
  -1  -2   5      286.68      298.19      6.01 o 
   0  -2   5      521.52      468.20     10.50 o 
   1  -2   5     3375.23     3491.29     35.75 o 
   2  -2   5      172.11      185.21      7.29 o 
   3  -2   5      224.81      235.82      9.57 o 
   4  -2   5     2693.45     2635.42     35.95 o 
   5  -2   5       29.67       23.47      6.58 o 
   6  -2   5       33.18       38.47      7.88 o 
   7  -2   5       32.78       24.83     12.65 o 
 -11  -1   5        7.96        7.51      8.71 o 
 -10  -1   5        0.44       -0.88      6.78 o 
  -9  -1   5        1.09        3.35      6.00 o 
  -8  -1   5       87.85       88.16     10.91 o 
  -7  -1   5      144.40      142.16     11.07 o 
  -6  -1   5       40.17       41.10      5.31 o 
  -5  -1   5       79.32       78.57      6.28 o 
  -4  -1   5        9.91        6.67      1.70 o 
  -3  -1   5      299.76      313.99      6.47 o 
  -2  -1   5       76.26       79.26      4.65 o 
  -1  -1   5      437.32      426.34      7.42 o 
   0  -1   5        3.37        7.67      2.29 o 
   1  -1   5        2.94       -0.69      2.36 o 
   2  -1   5      353.16      337.02      9.04 o 
   3  -1   5      936.45      924.10     17.67 o 
   4  -1   5       55.55       50.72     10.07 o 
   5  -1   5      271.91      284.31     12.24 o 
   6  -1   5       41.19       38.48      7.16 o 
   7  -1   5       11.01       22.50      8.18 o 
 -11   0   5      122.21      128.09     14.32 o 
 -10   0   5      195.80      189.02     14.78 o 
  -9   0   5      236.17      224.14     21.48 o 
  -8   0   5      105.09      134.63     13.27 o 
  -7   0   5      136.31      154.60     10.19 o 
  -6   0   5      139.26      136.19      8.89 o 
  -5   0   5      824.94      815.52     10.77 o 
  -4   0   5      464.87      434.19      9.55 o 
  -3   0   5      482.95      446.09      8.22 o 
  -2   0   5      634.60      631.40     10.25 o 
  -1   0   5      699.91      716.70     14.25 o 
   0   0   5      442.29      539.00      9.40 o 
   1   0   5      142.83      162.20      9.39 o 
   2   0   5      231.79      222.96     12.46 o 
   3   0   5       86.37       82.96      6.75 o 
   4   0   5      632.12      605.23     15.19 o 
   5   0   5       87.13       80.47     12.38 o 
   6   0   5        0.24        2.72      6.61 o 
   7   0   5       14.21       10.61      7.92 o 
 -11   1   5      136.11      143.86     24.20 o 
 -10   1   5      346.01      360.61     18.94 o 
  -9   1   5      315.23      348.11     20.47 o 
  -8   1   5      264.06      266.84     14.10 o 
  -7   1   5     1147.91     1103.25     25.46 o 
  -6   1   5     1375.00     1396.30     27.69 o 
  -5   1   5     1156.48     1146.70     14.13 o 
  -4   1   5      682.14      681.22      8.44 o 
  -3   1   5     2052.58     2033.16     20.98 o 
  -2   1   5      909.47      862.43     11.60 o 
  -1   1   5      190.21      177.45      5.87 o 
   0   1   5      981.47      924.70     15.50 o 
   1   1   5      950.14      947.51     16.57 o 
   2   1   5       53.24       67.28      7.72 o 
   3   1   5      147.49      154.13      8.51 o 
   4   1   5       99.25      112.45      9.30 o 
   5   1   5      176.01      181.26     12.24 o 
   6   1   5      120.55      112.75     10.77 o 
 -11   2   5       16.52       30.08     10.64 o 
 -10   2   5        5.00        3.22      8.29 o 
  -9   2   5        3.03        3.92      7.00 o 
  -8   2   5      396.43      436.04     18.48 o 
  -7   2   5      788.69      765.72     56.48 o 
  -6   2   5      786.41      837.57     14.28 o 
  -5   2   5     1070.29     1129.82     13.42 o 
  -4   2   5      332.46      339.37      8.37 o 
  -3   2   5      468.78      465.28      7.47 o 
  -2   2   5     1120.90     1085.95     15.00 o 
  -1   2   5      963.56      982.89     15.55 o 
   0   2   5     1401.30     1375.07     20.35 o 
   1   2   5      680.32      684.70     15.44 o 
   2   2   5      213.65      212.90     12.79 o 
   3   2   5      641.07      592.21     19.24 o 
   4   2   5        7.77       -5.22      5.22 o 
   5   2   5      131.04      123.21     10.69 o 
   6   2   5       93.66      100.83     10.85 o 
 -10   3   5       43.38       39.85     16.90 o 
  -9   3   5       13.00        3.88      9.35 o 
  -8   3   5       87.12       99.87     12.99 o 
  -7   3   5        8.53        8.48      7.40 o 
  -6   3   5       15.48       17.46      3.56 o 
  -5   3   5       13.15       13.14      2.93 o 
  -4   3   5       77.64       79.26      5.06 o 
  -3   3   5       52.65       45.96      5.19 o 
  -2   3   5       33.45       38.75      4.83 o 
  -1   3   5      234.90      221.28     11.02 o 
   0   3   5      344.94      340.75     15.83 o 
   1   3   5       99.55       80.17     10.07 o 
   2   3   5       94.84      117.15     16.74 o 
   3   3   5      156.54      162.04     15.57 o 
   4   3   5      100.94      107.70     13.65 o 
   5   3   5       67.57       65.76     28.72 o 
   6   3   5        0.81       24.60     19.05 o 
 -10   4   5       50.51       65.53     21.49 o 
  -9   4   5       12.48       28.09     16.39 o 
  -8   4   5      105.33      121.13     20.73 o 
  -7   4   5      211.03      225.63     12.45 o 
  -6   4   5      106.51      114.97      8.26 o 
  -5   4   5      262.20      257.32      9.05 o 
  -4   4   5      379.28      362.38     13.63 o 
  -3   4   5      203.36      204.96     15.28 o 
  -2   4   5        3.73        0.22      5.14 o 
  -1   4   5       46.01       56.88      8.71 o 
   0   4   5      143.98      170.30     13.93 o 
   1   4   5       47.95       40.87      8.57 o 
   2   4   5        0.63       -3.95      7.20 o 
   3   4   5       32.62       53.16     11.67 o 
   4   4   5        0.63        3.81      7.52 o 
   5   4   5        0.46        6.01      8.57 o 
 -10   5   5       90.73      176.14     28.79 o 
  -9   5   5      113.54      149.92     24.09 o 
  -8   5   5      172.88      175.98     23.68 o 
  -7   5   5       45.02       54.77      6.73 o 
  -6   5   5      445.58      435.04     13.58 o 
  -5   5   5      428.90      433.53     36.28 o 
  -4   5   5       74.17       76.19     10.53 o 
  -3   5   5      272.71      270.73     16.49 o 
  -2   5   5      291.82      284.14     16.73 o 
  -1   5   5      131.60      136.25     13.15 o 
   0   5   5        3.02        0.42      6.47 o 
   1   5   5      180.20      200.46     20.99 o 
   2   5   5      325.34      340.50     21.22 o 
   3   5   5      108.60       94.97     26.57 o 
   4   5   5        2.65        4.24      8.64 o 
  -9   6   5       10.53       20.38     15.60 o 
  -8   6   5       33.72       24.09     10.63 o 
  -7   6   5      216.45      220.48     12.78 o 
  -6   6   5      125.35      140.36     11.06 o 
  -5   6   5      128.94      140.91     12.63 o 
  -4   6   5      234.21      227.09     16.82 o 
  -3   6   5      101.55       84.71     15.22 o 
  -2   6   5       22.39       18.93      8.20 o 
  -1   6   5       37.41       27.52      9.02 o 
   0   6   5      323.58      346.78     21.21 o 
   1   6   5      222.01      213.86     18.56 o 
   2   6   5        5.11       14.22      9.61 o 
   3   6   5        3.88       -2.73      9.32 o 
  -8   7   5       10.74       27.04     11.21 o 
  -7   7   5       19.58        1.39      6.10 o 
  -6   7   5        0.27       -0.56      6.64 o 
  -5   7   5        3.19       -3.44      8.95 o 
  -4   7   5        0.08       -0.14      6.10 o 
  -3   7   5       12.91       11.28      8.37 o 
  -2   7   5       52.84       49.07     22.08 o 
  -1   7   5       19.25        9.78      8.85 o 
   0   7   5       83.85       68.58     21.76 o 
   1   7   5       13.55       10.79     10.46 o 
   2   7   5        1.67        6.53     13.31 o 
  -7   8   5       41.14       37.51      9.99 o 
  -6   8   5       75.81       60.26      9.93 o 
  -5   8   5       45.63       44.84      9.44 o 
  -4   8   5        4.96        2.16      6.87 o 
  -3   8   5       12.26        6.18      9.13 o 
  -2   8   5       45.53       42.41     20.23 o 
  -1   8   5        1.07       -3.82     10.84 o 
   0   8   5        0.96       -9.06      9.14 o 
  -4   9   5       17.52       18.43      9.30 o 
  -3   9   5       27.59       18.21     11.73 o 
  -1 -11   6        0.44        0.50      8.84 o 
   0 -11   6        7.41       10.06      9.27 o 
  -4 -10   6       49.06       61.70     16.71 o 
  -3 -10   6       78.12       87.51     29.44 o 
  -2 -10   6      193.67      263.19     32.46 o 
  -1 -10   6        3.09       -2.97      6.78 o 
   0 -10   6       17.98        6.42      5.64 o 
   1 -10   6      109.70      105.66      9.55 o 
   2 -10   6       89.22       94.53     11.93 o 
   3 -10   6        3.51       -0.32      8.82 o 
  -6  -9   6       51.83       38.28     16.46 o 
  -5  -9   6      247.43      270.03     17.72 o 
  -4  -9   6      172.06      174.51     21.04 o 
  -3  -9   6       78.35       73.14     19.91 o 
  -2  -9   6      297.60      309.63     15.78 o 
  -1  -9   6      175.95      186.18     11.09 o 
   0  -9   6       82.60       68.26      8.25 o 
   1  -9   6      133.01      153.37     11.17 o 
   2  -9   6       62.89       70.97     10.19 o 
   3  -9   6      162.70      165.35     14.29 o 
   4  -9   6       11.10        5.30      7.97 o 
  -7  -8   6       13.52       12.75      9.19 o 
  -6  -8   6       17.32       12.72      8.38 o 
  -5  -8   6       82.52       90.94     11.79 o 
  -4  -8   6        4.26        6.76      6.78 o 
  -3  -8   6      319.89      362.57     22.40 o 
  -2  -8   6        6.99       15.40      5.90 o 
  -1  -8   6      160.74      165.40     13.43 o 
   0  -8   6      162.81      165.23     10.16 o 
   1  -8   6       38.04       36.78      7.32 o 
   2  -8   6        4.48       -0.23      5.82 o 
   3  -8   6       48.57       45.27      8.92 o 
   4  -8   6       66.76       66.97     10.90 o 
   5  -8   6        6.90       11.86      8.92 o 
  -8  -7   6       48.61       56.08     14.61 o 
  -7  -7   6      267.01      275.08     23.90 o 
  -6  -7   6        6.87        5.41      7.27 o 
  -5  -7   6      160.78      184.72     18.46 o 
  -4  -7   6        1.31        0.92      5.60 o 
  -3  -7   6       18.59       15.05      5.54 o 
  -2  -7   6      329.26      330.60     13.44 o 
  -1  -7   6       91.15       94.99      7.50 o 
   0  -7   6       24.55       18.83      5.81 o 
   1  -7   6        2.77       -1.97      5.02 o 
   2  -7   6        0.40       -4.72      4.72 o 
   3  -7   6        0.93        2.91      6.33 o 
   4  -7   6        1.55       -4.16      4.16 o 
   5  -7   6        1.76        2.46      5.78 o 
  -9  -6   6      198.18      191.97     21.16 o 
  -8  -6   6      370.63      364.70     32.81 o 
  -7  -6   6      632.51      697.91    113.11 o 
  -6  -6   6      592.45      580.41     21.14 o 
  -5  -6   6      204.21      220.43     13.95 o 
  -4  -6   6        7.73        2.62      8.10 o 
  -3  -6   6     1324.54     1375.95     27.99 o 
  -2  -6   6      496.46      477.88     22.89 o 
  -1  -6   6      447.76      449.76     12.47 o 
   0  -6   6      510.55      490.96     15.56 o 
   1  -6   6      346.11      367.21     15.53 o 
   2  -6   6        9.80        1.30      5.34 o 
   3  -6   6       38.05       40.32      5.52 o 
   4  -6   6       91.59       71.71      7.65 o 
   5  -6   6        3.45        3.92      6.00 o 
   6  -6   6      120.99      122.01     14.48 o 
  -9  -5   6       27.25       24.36     11.43 o 
  -8  -5   6      196.14      220.41     20.00 o 
  -7  -5   6      131.73      148.03     19.22 o 
  -6  -5   6      485.61      489.70     18.71 o 
  -5  -5   6      310.71      337.36     15.44 o 
  -4  -5   6     1197.32     1186.50     36.25 o 
  -3  -5   6     1790.74     1904.21     25.68 o 
  -2  -5   6      281.21      275.88      7.47 o 
  -1  -5   6      803.40      800.62     16.49 o 
   0  -5   6      737.43      724.41     16.40 o 
   1  -5   6      719.87      696.38     13.96 o 
   2  -5   6      155.64      168.75      8.26 o 
   3  -5   6      348.73      363.26     12.71 o 
   4  -5   6      228.90      221.91     15.22 o 
   5  -5   6       84.02       86.31      9.07 o 
   6  -5   6        1.79        8.13      7.16 o 
 -10  -4   6        0.44        3.50     10.26 o 
  -9  -4   6        1.29        5.30      9.95 o 
  -8  -4   6       13.62       18.61      9.11 o 
  -7  -4   6       31.15       37.29      8.28 o 
  -6  -4   6       48.72       46.77      7.51 o 
  -5  -4   6       28.40       35.04      9.10 o 
  -4  -4   6      250.22      257.10     24.19 o 
  -3  -4   6      281.50      297.66      9.13 o 
  -2  -4   6      373.28      418.40      9.65 o 
  -1  -4   6      314.16      311.59      8.39 o 
   0  -4   6       17.14       18.33      3.35 o 
   1  -4   6       38.74       40.22      4.82 o 
   2  -4   6      530.07      534.21     14.15 o 
   3  -4   6      199.44      212.97     10.65 o 
   4  -4   6        2.31        5.11      5.34 o 
   5  -4   6      692.46      701.40     31.21 o 
   6  -4   6       21.95       37.47     11.28 o 
 -10  -3   6      174.32      136.48     11.16 o 
  -9  -3   6      140.02      162.84     18.05 o 
  -8  -3   6       17.82       23.32      7.93 o 
  -7  -3   6      133.37      130.87     14.37 o 
  -6  -3   6      471.62      456.72     18.85 o 
  -5  -3   6      320.00      312.33     14.59 o 
  -4  -3   6      289.48      308.43      6.10 o 
  -3  -3   6      209.66      198.24      4.74 o 
  -2  -3   6       88.70       93.51      5.47 o 
  -1  -3   6      318.40      310.97      6.61 o 
   0  -3   6        6.60        3.48      2.93 o 
   1  -3   6      216.15      230.61      9.20 o 
   2  -3   6       60.37       69.67      6.71 o 
   3  -3   6        1.56        3.60      4.75 o 
   4  -3   6       68.62       60.61      8.51 o 
   5  -3   6        8.50        9.47      7.55 o 
   6  -3   6        5.80        5.12      7.54 o 
 -10  -2   6      264.38      251.03     15.27 o 
  -9  -2   6      361.17      375.65     16.41 o 
  -8  -2   6      538.48      546.56     23.31 o 
  -7  -2   6      544.10      540.79     15.79 o 
  -6  -2   6     1223.39     1178.53     22.04 o 
  -5  -2   6      613.90      574.36     13.65 o 
  -4  -2   6      516.84      473.59      8.21 o 
  -3  -2   6     1191.24     1164.70     15.19 o 
  -2  -2   6     1120.34     1151.72     17.27 o 
  -1  -2   6     1389.38     1358.55     16.20 o 
   0  -2   6      963.85      898.88     14.27 o 
   1  -2   6      131.43      140.34      8.02 o 
   2  -2   6       61.50       59.25      8.07 o 
   3  -2   6      280.22      299.09     16.06 o 
   4  -2   6        3.50        8.63      5.69 o 
   5  -2   6      354.93      282.01     14.55 o 
   6  -2   6       68.04       73.03      9.84 o 
 -11  -1   6       31.62       20.23      9.47 o 
 -10  -1   6       88.16       85.81     11.08 o 
  -9  -1   6       83.90       92.27     12.42 o 
  -8  -1   6      508.03      484.79     17.33 o 
  -7  -1   6      549.84      546.90     15.20 o 
  -6  -1   6      973.31      936.89     19.18 o 
  -5  -1   6      936.80      895.96     17.69 o 
  -4  -1   6      481.24      446.50      8.46 o 
  -3  -1   6     2464.73     2498.10     28.28 o 
  -2  -1   6     2010.32     2029.66     21.36 o 
  -1  -1   6      641.99      613.31     10.01 o 
   0  -1   6      404.35      397.33      9.13 o 
   1  -1   6      734.61      725.69     17.10 o 
   2  -1   6      637.15      609.42     14.16 o 
   3  -1   6       26.62       40.90      6.06 o 
   4  -1   6      189.27      191.07     12.42 o 
   5  -1   6      317.63      317.07     17.95 o 
   6  -1   6        7.89       14.69      6.86 o 
 -11   0   6       12.57        2.69      8.56 o 
 -10   0   6       22.90       19.25     10.63 o 
  -9   0   6        6.47       11.94      7.01 o 
  -8   0   6       18.97       18.99      6.51 o 
  -7   0   6        1.46       -2.71      4.52 o 
  -6   0   6       77.23       77.53      6.65 o 
  -5   0   6      223.31      241.66      7.99 o 
  -4   0   6      284.58      315.70      7.41 o 
  -3   0   6        8.44        7.26      2.46 o 
  -2   0   6       53.24       42.81      3.32 o 
  -1   0   6      538.80      506.91     18.09 o 
   0   0   6      461.30      474.11     11.22 o 
   1   0   6      110.55      112.50      6.87 o 
   2   0   6      310.09      308.36     10.68 o 
   3   0   6      252.78      252.67     10.88 o 
   4   0   6      150.95      177.36     10.52 o 
   5   0   6       10.97       24.11      7.51 o 
   6   0   6       10.92       -0.82      6.73 o 
 -11   1   6       55.98       50.94     11.26 o 
 -10   1   6      135.96      131.44     13.46 o 
  -9   1   6      316.67      349.47     30.31 o 
  -8   1   6      208.14      185.57     12.44 o 
  -7   1   6        5.70        1.73      5.12 o 
  -6   1   6      208.40      197.34     11.21 o 
  -5   1   6     1079.98     1073.46     14.32 o 
  -4   1   6      407.39      427.41      8.74 o 
  -3   1   6      282.19      277.72      6.72 o 
  -2   1   6       52.69       51.48      4.07 o 
  -1   1   6      520.37      559.94     13.25 o 
   0   1   6        3.81        6.77      3.62 o 
   1   1   6       66.61       60.39      6.20 o 
   2   1   6       80.69       83.18      7.71 o 
   3   1   6        1.77       -2.35      4.71 o 
   4   1   6        9.43       -4.17      5.46 o 
   5   1   6        6.18       -4.04      5.96 o 
   6   1   6       15.31       -2.88      7.67 o 
 -10   2   6      247.37      231.81     16.20 o 
  -9   2   6      195.03      226.77     19.84 o 
  -8   2   6       38.69       28.85     11.91 o 
  -7   2   6      396.81      423.81     15.78 o 
  -6   2   6     1078.44     1144.12     27.21 o 
  -5   2   6      723.00      720.36     12.95 o 
  -4   2   6      391.91      412.67      9.42 o 
  -3   2   6      971.43     1010.12     18.88 o 
  -2   2   6      827.97      847.58     17.27 o 
  -1   2   6       50.21       54.02     10.04 o 
   0   2   6      210.54      231.85     14.96 o 
   1   2   6      641.96      657.87     23.72 o 
   2   2   6      220.33      240.47     13.64 o 
   3   2   6       66.06       73.46      9.74 o 
   4   2   6       30.33       31.70     10.62 o 
   5   2   6       55.52       65.20     11.01 o 
 -10   3   6       64.00       83.61     14.90 o 
  -9   3   6       30.24       31.12     20.91 o 
  -8   3   6      151.71      163.72     15.87 o 
  -7   3   6      571.40      575.70     23.57 o 
  -6   3   6      314.42      320.36     13.70 o 
  -5   3   6      690.10      699.67     12.93 o 
  -4   3   6      559.06      550.34     12.77 o 
  -3   3   6       56.24       65.66      7.32 o 
  -2   3   6      197.92      182.19     12.74 o 
  -1   3   6      402.31      387.41     17.45 o 
   0   3   6      409.48      454.30     19.48 o 
   1   3   6      119.62      123.74     15.60 o 
   2   3   6       88.10      101.08     26.77 o 
   3   3   6      255.38      284.56     26.53 o 
   4   3   6       39.98       47.96     12.64 o 
   5   3   6       31.38       23.11     15.76 o 
 -10   4   6        0.04       -0.44     14.58 o 
  -9   4   6       33.36       25.27     14.65 o 
  -8   4   6       15.12      -10.33     10.33 o 
  -7   4   6        2.16       -9.29      9.29 o 
  -6   4   6       32.94       34.10     11.39 o 
  -5   4   6       18.37        8.39      6.95 o 
  -4   4   6       52.01       69.41     11.48 o 
  -3   4   6      255.14      247.26     15.42 o 
  -2   4   6       34.10       27.50      7.49 o 
  -1   4   6        3.49        4.87      6.45 o 
   0   4   6       51.33       53.73      9.76 o 
   1   4   6      166.43      179.36     16.05 o 
   2   4   6       85.95       97.22     13.68 o 
   3   4   6       10.68        3.06      8.57 o 
   4   4   6        5.34        1.28      8.30 o 
  -9   5   6       49.02       39.98     17.06 o 
  -8   5   6       79.96      125.35     21.72 o 
  -7   5   6      137.40      156.87     19.12 o 
  -6   5   6       10.38       12.63      5.27 o 
  -5   5   6      178.70      204.16     19.63 o 
  -4   5   6      102.78      102.57     12.23 o 
  -3   5   6      140.52      135.12     17.02 o 
  -2   5   6       17.73       25.43      8.14 o 
  -1   5   6       14.02        2.72      7.18 o 
   0   5   6        3.81        1.52      7.63 o 
   1   5   6        2.72        4.48      7.91 o 
   2   5   6        3.15        5.44      9.35 o 
   3   5   6       23.26       33.14     12.45 o 
  -9   6   6       15.63       15.60     15.53 o 
  -8   6   6       96.50      119.26     22.98 o 
  -7   6   6        3.42        2.29      8.23 o 
  -6   6   6       31.53       37.76      7.87 o 
  -5   6   6      552.38      527.03     22.18 o 
  -4   6   6      131.83       98.59     23.74 o 
  -3   6   6       68.01       76.44     17.28 o 
  -2   6   6      158.29      169.99     22.08 o 
  -1   6   6      135.60      149.13     15.62 o 
   0   6   6        3.15       -2.23     10.26 o 
   1   6   6       25.57       44.23     11.73 o 
   2   6   6       89.02       67.09     14.18 o 
  -7   7   6       64.36       40.64      9.35 o 
  -6   7   6      123.72       97.10     11.18 o 
  -5   7   6       25.17       12.92      7.55 o 
  -4   7   6       43.20       52.35     18.58 o 
  -3   7   6       71.93       78.47     13.67 o 
  -2   7   6        6.79        8.59      8.72 o 
  -1   7   6       35.47       41.43     14.04 o 
   0   7   6       45.05       46.58     12.56 o 
   1   7   6       99.23      107.50     16.80 o 
  -6   8   6      122.60       93.51     12.35 o 
  -5   8   6        0.33        8.77      7.87 o 
  -4   8   6        2.50        4.94      9.56 o 
  -3   8   6        0.97        7.11     10.65 o 
  -2   8   6       12.97       21.86     11.46 o 
  -4 -10   7        0.45       -6.85      9.78 o 
  -3 -10   7       36.39       21.72     18.17 o 
  -2 -10   7        6.66       -3.61     15.28 o 
  -1 -10   7       27.30       27.64      8.54 o 
   0 -10   7        0.65        8.76     12.47 o 
   1 -10   7       34.67       22.92     14.65 o 
  -6  -9   7      166.06      182.81     19.71 o 
  -5  -9   7        4.36       -7.71      7.71 o 
  -4  -9   7       92.04      100.23     14.62 o 
  -3  -9   7       84.19       89.53     22.03 o 
  -2  -9   7       24.66       16.39      7.06 o 
  -1  -9   7      151.52      170.03     16.31 o 
   0  -9   7       44.35       37.06     11.75 o 
   1  -9   7      110.30      101.07     11.33 o 
   2  -9   7        8.02       17.48     10.58 o 
   3  -9   7       18.97       15.06      8.86 o 
  -7  -8   7      101.43      103.71     13.87 o 
  -6  -8   7      308.42      283.85     18.18 o 
  -5  -8   7      129.94      149.55     13.81 o 
  -4  -8   7      279.19      253.12     28.42 o 
  -3  -8   7       14.38       20.10     15.28 o 
  -2  -8   7      262.29      258.70     22.56 o 
  -1  -8   7      509.93      562.83     23.86 o 
   0  -8   7       78.48       63.32      9.00 o 
   1  -8   7      193.05      196.42     13.71 o 
   2  -8   7      150.05      162.54     13.49 o 
   3  -8   7       31.42       17.78      7.95 o 
   4  -8   7        8.26        6.94      8.26 o 
  -8  -7   7        6.55       -1.42      9.10 o 
  -7  -7   7        3.70       -1.25      7.47 o 
  -6  -7   7       14.21        9.15      7.71 o 
  -5  -7   7        2.88        3.27      6.93 o 
  -4  -7   7        2.05       13.90      8.50 o 
  -3  -7   7      490.12      461.64     33.92 o 
  -2  -7   7      406.65      454.07     20.67 o 
  -1  -7   7       11.10       16.63     11.02 o 
   0  -7   7      159.09      157.43     11.25 o 
   1  -7   7       62.86       75.08      9.00 o 
   2  -7   7      102.62      113.65     18.84 o 
   3  -7   7       11.94       23.70      8.24 o 
   4  -7   7       78.66       75.85      7.56 o 
  -9  -6   7       37.36       19.36     11.92 o 
  -8  -6   7       39.31       30.29     16.11 o 
  -7  -6   7      123.18      119.16     13.11 o 
  -6  -6   7      348.53      337.26     18.94 o 
  -5  -6   7       64.57       51.98      8.95 o 
  -4  -6   7      146.58      140.41     28.37 o 
  -3  -6   7        6.37        3.80      4.71 o 
  -2  -6   7        2.58        4.76      4.59 o 
  -1  -6   7      113.76       87.91     10.95 o 
   0  -6   7       14.93       13.13      5.51 o 
   1  -6   7       34.08       36.52      9.94 o 
   2  -6   7        7.92        7.36      4.26 o 
   3  -6   7        3.14       -1.09      5.00 o 
   4  -6   7       34.79       34.98      7.21 o 
   5  -6   7        2.41       -2.79      6.19 o 
  -9  -5   7      267.24      222.71     21.03 o 
  -8  -5   7      315.26      335.44     19.28 o 
  -7  -5   7      202.99      207.46     15.07 o 
  -6  -5   7      497.06      513.35     19.19 o 
  -5  -5   7      590.72      579.67     19.48 o 
  -4  -5   7       56.09       64.52     13.89 o 
  -3  -5   7      623.28      653.16     20.64 o 
  -2  -5   7      861.04      856.47     27.10 o 
  -1  -5   7      362.24      370.02     12.70 o 
   0  -5   7      366.42      362.42     14.35 o 
   1  -5   7      140.94      140.35      7.75 o 
   2  -5   7      191.81      195.04     14.42 o 
   3  -5   7       44.69       46.02      6.84 o 
   4  -5   7       51.53       50.61      7.90 o 
   5  -5   7       30.07       32.78      7.84 o 
 -10  -4   7      154.00      141.73     18.11 o 
  -9  -4   7      167.45      149.51     23.36 o 
  -8  -4   7      257.27      213.05     15.61 o 
  -7  -4   7      434.53      408.89     18.39 o 
  -6  -4   7      428.15      432.03     18.13 o 
  -5  -4   7      629.30      627.36     19.35 o 
  -4  -4   7      793.65      752.66     26.12 o 
  -3  -4   7      630.15      636.56     12.75 o 
  -2  -4   7      561.63      576.35      9.77 o 
  -1  -4   7      667.90      651.03     12.57 o 
   0  -4   7      730.80      746.59     15.91 o 
   1  -4   7      404.82      392.68     12.09 o 
   2  -4   7      159.53      170.34     13.87 o 
   3  -4   7       52.82       47.34      7.27 o 
   4  -4   7      121.07      121.83     10.42 o 
   5  -4   7       48.60       42.01      8.52 o 
 -10  -3   7        6.65        7.70     11.57 o 
  -9  -3   7        0.62        2.68      6.03 o 
  -8  -3   7        4.72        0.55      5.63 o 
  -7  -3   7        5.74        1.65      4.13 o 
  -6  -3   7      347.56      340.76     11.03 o 
  -5  -3   7       86.11       88.68      6.15 o 
  -4  -3   7       65.38       68.77      4.99 o 
  -3  -3   7       76.86       91.38      4.60 o 
  -2  -3   7      992.03      990.46     14.69 o 
  -1  -3   7      815.67      856.16     16.63 o 
   0  -3   7       65.41       74.62      6.41 o 
   1  -3   7       74.78       89.43      7.37 o 
   2  -3   7      161.78      168.10     13.91 o 
   3  -3   7      199.77      211.57     11.75 o 
   4  -3   7        4.60       -0.49      5.81 o 
   5  -3   7       53.17       32.12      8.18 o 
 -10  -2   7      174.97      149.40     12.80 o 
  -9  -2   7      332.16      322.67     15.69 o 
  -8  -2   7       60.88       86.06      8.38 o 
  -7  -2   7       86.10       78.21      7.45 o 
  -6  -2   7      467.40      475.80     16.46 o 
  -5  -2   7      476.97      467.12     12.47 o 
  -4  -2   7       79.06       91.46      5.15 o 
  -3  -2   7       13.45       10.18      2.79 o 
  -2  -2   7       75.03       69.24      4.60 o 
  -1  -2   7      203.00      219.87      6.98 o 
   0  -2   7        0.60        6.66      4.10 o 
   1  -2   7        4.78       -3.93      3.93 o 
   2  -2   7       24.31       21.02      5.57 o 
   3  -2   7        0.02        0.99      5.14 o 
   4  -2   7       97.48      100.96     15.47 o 
   5  -2   7       31.95       20.06      7.65 o 
 -10  -1   7      212.81      203.82     24.09 o 
  -9  -1   7      239.73      254.67     21.63 o 
  -8  -1   7      679.29      683.53     28.07 o 
  -7  -1   7      425.20      411.87     13.42 o 
  -6  -1   7      385.13      389.40     12.26 o 
  -5  -1   7      568.94      558.82     13.88 o 
  -4  -1   7     1192.98     1196.13     17.83 o 
  -3  -1   7     1078.09     1026.97     15.43 o 
  -2  -1   7      669.93      651.09     10.86 o 
  -1  -1   7      646.13      612.78     14.31 o 
   0  -1   7      674.96      682.76     14.25 o 
   1  -1   7      332.40      354.53     11.17 o 
   2  -1   7        5.64       12.54      4.94 o 
   3  -1   7      126.15      137.32      9.37 o 
   4  -1   7       31.90       30.26      8.08 o 
   5  -1   7       24.87       29.87      7.84 o 
 -11   0   7       35.51       29.15     10.22 o 
 -10   0   7      172.08      150.10     13.63 o 
  -9   0   7      173.74      207.15     17.88 o 
  -8   0   7      359.95      350.07     15.51 o 
  -7   0   7       85.40       98.32      8.05 o 
  -6   0   7      737.27      721.21     16.81 o 
  -5   0   7     1342.07     1346.63     20.54 o 
  -4   0   7      306.73      298.80      7.98 o 
  -3   0   7      486.59      491.39     10.37 o 
  -2   0   7      807.95      826.72     13.63 o 
  -1   0   7      633.93      641.09     18.29 o 
   0   0   7      189.61      208.51      9.73 o 
   1   0   7      191.46      190.50      9.30 o 
   2   0   7      544.23      549.84     14.49 o 
   3   0   7      153.37      173.27     10.31 o 
   4   0   7       42.56       44.91      7.69 o 
   5   0   7       94.10      108.79     11.64 o 
 -10   1   7        6.64       12.49      8.60 o 
  -9   1   7        1.11        0.22      7.06 o 
  -8   1   7       17.52       14.50      6.23 o 
  -7   1   7        7.88        3.19      8.03 o 
  -6   1   7      301.62      294.90     11.11 o 
  -5   1   7      281.89      275.50      8.04 o 
  -4   1   7      620.75      608.33     10.64 o 
  -3   1   7       43.74       46.37      4.33 o 
  -2   1   7       10.28        1.53      3.26 o 
  -1   1   7       35.19       33.96      5.24 o 
   0   1   7      160.20      161.62     10.43 o 
   1   1   7      170.79      175.19     14.84 o 
   2   1   7      116.96      108.38      9.23 o 
   3   1   7       35.22       32.20      8.53 o 
   4   1   7       63.49       44.51      8.68 o 
   5   1   7       11.50        9.46      8.40 o 
 -10   2   7       70.55       74.98     13.77 o 
  -9   2   7       85.78       83.98     13.70 o 
  -8   2   7      684.06      639.33     35.60 o 
  -7   2   7       15.51        4.32      9.26 o 
  -6   2   7        3.92       -1.95      6.52 o 
  -5   2   7      801.94      817.97     18.16 o 
  -4   2   7       26.56       23.44      4.84 o 
  -3   2   7      107.03      117.29      8.93 o 
  -2   2   7        7.01        6.34      5.16 o 
  -1   2   7        2.01        0.97      5.47 o 
   0   2   7       22.11       25.96      8.48 o 
   1   2   7        7.14       21.08      8.41 o 
   2   2   7        3.00        1.92      7.96 o 
   3   2   7        2.18       -0.38      8.92 o 
   4   2   7        8.91       14.30     11.06 o 
 -10   3   7      150.01      163.71     22.62 o 
  -9   3   7       89.87      114.77     14.97 o 
  -8   3   7       77.21       93.08     16.36 o 
  -7   3   7      144.62      151.75     15.01 o 
  -6   3   7      579.46      584.73     18.52 o 
  -5   3   7      341.68      350.84     15.12 o 
  -4   3   7      793.60      856.89     21.60 o 
  -3   3   7      310.29      306.01     25.77 o 
  -2   3   7      480.11      480.77     20.10 o 
  -1   3   7      188.39      181.85     14.94 o 
   0   3   7        3.06       13.81      7.68 o 
   1   3   7       88.83       77.71     12.28 o 
   2   3   7       78.06       83.37     19.05 o 
   3   3   7       25.58       37.68     11.35 o 
   4   3   7        7.54       25.28     11.97 o 
 -10   4   7       15.74       -2.92     15.60 o 
  -9   4   7      302.90      355.19     34.40 o 
  -8   4   7       12.03       11.44     13.38 o 
  -7   4   7      160.26      165.71     22.76 o 
  -6   4   7      162.65      176.68     15.13 o 
  -5   4   7       54.53       46.20      9.76 o 
  -4   4   7     1038.64     1016.72     43.43 o 
  -3   4   7      193.85      191.55     14.65 o 
  -2   4   7       38.32       48.27      9.97 o 
  -1   4   7      274.70      279.10     23.33 o 
   0   4   7      252.27      242.17     18.67 o 
   1   4   7       10.82        3.39      8.47 o 
   2   4   7       19.90        8.81     12.93 o 
   3   4   7      109.20       87.65     15.46 o 
  -9   5   7       27.38       24.25     15.22 o 
  -8   5   7        1.33       -7.39     12.52 o 
  -7   5   7        0.73       12.17     13.51 o 
  -6   5   7      129.11      171.10     22.32 o 
  -5   5   7      113.32      104.72     12.94 o 
  -4   5   7       61.66       66.48     11.63 o 
  -3   5   7        7.19       -4.35      6.67 o 
  -2   5   7       70.61       77.51     12.05 o 
  -1   5   7       10.27        2.26      7.48 o 
   0   5   7       14.97       -0.47      8.95 o 
   1   5   7       54.60       56.48     25.84 o 
   2   5   7      114.01      125.29     17.01 o 
  -8   6   7        4.09       -6.47     11.76 o 
  -7   6   7       17.38       15.60     13.63 o 
  -6   6   7      127.88      160.22     23.87 o 
  -5   6   7      216.76      175.90     13.05 o 
  -4   6   7       32.69       27.32      9.80 o 
  -3   6   7       55.85       62.84     11.97 o 
  -2   6   7        0.58       -1.97      8.07 o 
  -1   6   7        6.04       13.93      9.62 o 
   0   6   7        5.96       10.73     12.00 o 
   1   6   7        4.33        8.90     10.57 o 
  -6   7   7      127.51      144.58     33.54 o 
  -5   7   7      141.01      139.22     13.15 o 
  -4   7   7       39.73       51.28     12.94 o 
  -3   7   7        6.60       20.27     23.27 o 
  -2   7   7        3.49       -1.79      9.31 o 
  -1   7   7        3.56       -8.80      8.80 o 
  -3 -10   8       80.49      114.89     27.45 o 
  -2 -10   8       27.11       51.29     22.19 o 
  -1 -10   8        4.02        5.99     10.59 o 
   0 -10   8       75.81       79.38     14.43 o 
  -5  -9   8       45.64       47.35     12.69 o 
  -4  -9   8       18.24       11.06     16.39 o 
  -3  -9   8       46.09       35.28     19.50 o 
  -2  -9   8        9.67       12.81     15.60 o 
  -1  -9   8       11.20       10.00     15.45 o 
   0  -9   8       27.03       11.38     16.15 o 
   1  -9   8       16.25       21.56     16.87 o 
   2  -9   8        0.25       -5.28      7.48 o 
  -7  -8   8      121.97      130.49     15.18 o 
  -6  -8   8      154.52      157.38     15.28 o 
  -5  -8   8      201.60      205.07     18.87 o 
  -4  -8   8      120.80      126.71     25.14 o 
  -3  -8   8      110.79      101.07     22.48 o 
  -2  -8   8       68.46       51.96     10.39 o 
  -1  -8   8       54.44       54.49     11.32 o 
   0  -8   8      134.43      160.74     16.48 o 
   1  -8   8       90.15      101.63     19.56 o 
   2  -8   8       51.63       36.69      9.51 o 
   3  -8   8       16.39        9.35      8.83 o 
  -8  -7   8      198.39      198.81     17.39 o 
  -7  -7   8      118.56      102.84     13.20 o 
  -6  -7   8      308.22      338.92     28.20 o 
  -5  -7   8      211.67      195.11     17.11 o 
  -4  -7   8      329.87      310.33     33.51 o 
  -3  -7   8        5.30       -7.64     10.24 o 
  -2  -7   8      122.69      128.57     26.06 o 
  -1  -7   8      729.03      763.66     52.34 o 
   0  -7   8      148.59      158.74     15.90 o 
   1  -7   8      127.30      134.33     12.30 o 
   2  -7   8       87.83       91.86     11.14 o 
   3  -7   8       69.72       91.06     12.26 o 
  -9  -6   8       20.13       34.53     11.53 o 
  -8  -6   8       10.06        7.85      8.00 o 
  -7  -6   8       24.34       19.40      8.44 o 
  -6  -6   8      128.98      123.45     12.63 o 
  -5  -6   8       20.25       28.76      7.73 o 
  -4  -6   8        2.37       -6.75     11.35 o 
  -3  -6   8      315.87      286.89     16.14 o 
  -2  -6   8      529.95      520.18     21.74 o 
  -1  -6   8       54.87       53.90      9.83 o 
   0  -6   8       82.16       66.54     11.09 o 
   1  -6   8      115.52      110.86     11.09 o 
   2  -6   8       60.65       57.89      6.82 o 
   3  -6   8       20.46       24.18      6.62 o 
   4  -6   8       17.52       16.91      6.97 o 
  -9  -5   8       63.24       65.80     11.98 o 
  -8  -5   8       97.82       97.19     12.34 o 
  -7  -5   8       74.58       64.20     12.92 o 
  -6  -5   8      384.27      366.79     17.90 o 
  -5  -5   8        1.34       10.69      5.79 o 
  -4  -5   8       47.42       49.71     10.25 o 
  -3  -5   8      117.26      109.63     11.12 o 
  -2  -5   8       19.58       27.47      7.73 o 
  -1  -5   8        0.95        3.39      6.26 o 
   0  -5   8       29.53       34.85      5.38 o 
   1  -5   8       11.14       10.39      5.60 o 
   2  -5   8        1.86        4.28      5.09 o 
   3  -5   8        0.64        4.45      5.97 o 
   4  -5   8       29.91       30.67      8.06 o 
 -10  -4   8      231.90      267.89     40.36 o 
  -9  -4   8      345.88      306.26     19.70 o 
  -8  -4   8      575.56      543.27     25.30 o 
  -7  -4   8       99.90      132.70     12.69 o 
  -6  -4   8      317.56      295.21     15.75 o 
  -5  -4   8      788.48      702.91     26.99 o 
  -4  -4   8      551.68      565.36     22.83 o 
  -3  -4   8      556.70      571.25     14.85 o 
  -2  -4   8      367.27      374.89     10.85 o 
  -1  -4   8      290.36      278.62     11.42 o 
   0  -4   8      365.64      376.86     12.35 o 
   1  -4   8      111.54      105.85      9.94 o 
   2  -4   8       54.72       55.30     10.59 o 
   3  -4   8       46.40       61.23      8.48 o 
   4  -4   8       23.58       16.62      7.48 o 
 -10  -3   8      167.68      145.71     11.43 o 
  -9  -3   8      251.62      256.21     12.35 o 
  -8  -3   8      164.93      164.83      9.94 o 
  -7  -3   8      517.75      548.92     22.97 o 
  -6  -3   8      387.21      402.86     12.51 o 
  -5  -3   8      487.79      483.20     14.91 o 
  -4  -3   8      539.32      569.97     13.32 o 
  -3  -3   8      187.70      189.92      7.47 o 
  -2  -3   8      898.59      897.83     18.39 o 
  -1  -3   8      435.53      429.75     14.62 o 
   0  -3   8      698.56      686.39     16.64 o 
   1  -3   8      412.96      402.90     13.96 o 
   2  -3   8      194.59      218.94     12.06 o 
   3  -3   8       34.42       32.13      7.49 o 
   4  -3   8       36.40       39.44     11.70 o 
 -10  -2   8        1.33        6.63      7.41 o 
  -9  -2   8       11.11       17.78      7.20 o 
  -8  -2   8        4.13        4.05      5.18 o 
  -7  -2   8      155.74      131.35      9.11 o 
  -6  -2   8       50.31       51.02      6.21 o 
  -5  -2   8      294.65      302.04     10.84 o 
  -4  -2   8      879.89      870.72     22.58 o 
  -3  -2   8      125.85      131.88      6.17 o 
  -2  -2   8      230.76      234.64      9.34 o 
  -1  -2   8      508.20      509.34     13.74 o 
   0  -2   8       62.41       59.01     10.03 o 
   1  -2   8       76.59       74.98      7.97 o 
   2  -2   8       63.42       70.33      8.38 o 
   3  -2   8      108.78      129.41     11.18 o 
   4  -2   8       43.08       41.37      8.51 o 
 -10  -1   8       42.98       31.10      8.52 o 
  -9  -1   8      237.39      233.21     16.64 o 
  -8  -1   8      294.76      276.17     12.94 o 
  -7  -1   8       55.80       57.99      8.09 o 
  -6  -1   8      153.03      166.92     10.11 o 
  -5  -1   8      135.54      156.42     17.19 o 
  -4  -1   8        8.14        9.09      3.68 o 
  -3  -1   8      287.16      279.89      9.34 o 
  -2  -1   8       64.19       65.61      6.46 o 
  -1  -1   8       58.58       80.41      7.47 o 
   0  -1   8        3.76        7.97      4.77 o 
   1  -1   8        2.92       -3.14      4.79 o 
   2  -1   8        4.26       -1.98      5.50 o 
   3  -1   8        1.07       -4.03      5.95 o 
   4  -1   8       27.87       15.14      7.96 o 
 -10   0   8      222.01      225.99     15.70 o 
  -9   0   8      215.60      195.43     13.99 o 
  -8   0   8      164.82      200.67     14.69 o 
  -7   0   8     1421.45     1331.48     29.72 o 
  -6   0   8      155.49      186.94      9.78 o 
  -5   0   8        7.24        6.92      3.20 o 
  -4   0   8     3605.51     3554.97     48.08 o 
  -3   0   8      180.02      189.77      9.08 o 
  -2   0   8      303.35      334.27     11.33 o 
  -1   0   8      271.32      282.44     11.47 o 
   0   0   8       18.44       28.22      6.25 o 
   1   0   8      139.51      150.70     10.37 o 
   2   0   8       21.27       29.46      7.21 o 
   3   0   8       23.37       18.07      6.43 o 
   4   0   8       26.16        9.52      8.15 o 
 -10   1   8      163.37      176.85     18.32 o 
  -9   1   8      429.09      392.18     22.96 o 
  -8   1   8       70.92       78.63     12.54 o 
  -7   1   8       30.40       51.00     12.33 o 
  -6   1   8       91.50       81.64     11.14 o 
  -5   1   8      586.58      559.79     17.30 o 
  -4   1   8      815.46      791.58     17.98 o 
  -3   1   8      806.61      843.63     26.60 o 
  -2   1   8      399.71      379.84     14.49 o 
  -1   1   8      370.33      388.09     15.15 o 
   0   1   8      316.45      309.65     15.78 o 
   1   1   8        3.67       13.59      7.50 o 
   2   1   8      111.74      102.55     15.19 o 
   3   1   8       91.91       85.84     14.83 o 
 -10   2   8        0.70       -7.18      8.89 o 
  -9   2   8        3.88        2.92     10.46 o 
  -8   2   8      109.21      114.92     24.66 o 
  -7   2   8        0.50       -6.88      6.88 o 
  -6   2   8       27.78       34.10      9.73 o 
  -5   2   8      672.77      674.26     19.85 o 
  -4   2   8      388.90      424.37     16.90 o 
  -3   2   8      309.87      286.01     13.50 o 
  -2   2   8      162.33      161.86     11.31 o 
  -1   2   8       18.47       10.60      7.21 o 
   0   2   8      172.02      115.91     13.78 o 
   1   2   8      139.76      128.00     18.89 o 
   2   2   8       57.03       52.85     12.97 o 
   3   2   8        0.70       -9.77      9.77 o 
 -10   3   8       54.18       43.92     13.12 o 
  -9   3   8       72.94       55.07     12.88 o 
  -8   3   8       34.27       41.46     11.11 o 
  -7   3   8       47.50       54.57     11.25 o 
  -6   3   8        6.26       11.37      6.52 o 
  -5   3   8       81.25       84.87     11.46 o 
  -4   3   8       22.71       42.67     13.79 o 
  -3   3   8      106.24      102.21     12.40 o 
  -2   3   8       27.77       29.18     11.22 o 
  -1   3   8        0.06       -6.66      6.68 o 
   0   3   8       33.76       26.62     10.08 o 
   1   3   8        0.61        7.83      9.23 o 
   2   3   8        8.23        8.98     10.55 o 
  -9   4   8       65.19       88.07     22.45 o 
  -8   4   8      236.68      214.18     27.96 o 
  -7   4   8      188.36      210.76     26.12 o 
  -6   4   8      112.24      133.30     14.45 o 
  -5   4   8      451.80      444.11     29.93 o 
  -4   4   8       19.06       15.44     10.08 o 
  -3   4   8       56.29       54.72     14.01 o 
  -2   4   8      223.21      228.56     18.07 o 
  -1   4   8        8.63        7.17     14.77 o 
   0   4   8       48.66       64.18     13.09 o 
   1   4   8       15.30       18.61     11.26 o 
  -8   5   8       84.09       92.89     21.46 o 
  -6   5   8        3.21       24.03     12.81 o 
  -5   5   8      237.54      240.02     26.15 o 
  -4   5   8      221.58      210.05     35.11 o 
  -3   5   8      155.24      152.53     23.40 o 
  -2   5   8       63.45       58.40     12.14 o 
  -1   5   8        4.91       -2.71      9.13 o 
   0   5   8       30.30       62.10     12.83 o 
  -6   6   8        0.24       14.55     13.35 o 
  -5   6   8        6.71       -1.52     11.95 o 
  -4   6   8       33.71       32.71     11.18 o 
  -3   6   8        6.90        4.27     10.75 o 
  -2   6   8        4.05        8.92     10.00 o 
  -1   6   8       47.12       34.41     11.58 o 
  -5  -9   9       83.72       89.34     15.88 o 
  -4  -9   9       10.09       27.07     19.21 o 
  -3  -9   9       60.44       58.90     20.45 o 
  -2  -9   9       28.80       50.12     21.30 o 
  -1  -9   9       15.38        7.88      9.69 o 
   0  -9   9      188.60      212.15     20.25 o 
  -6  -8   9       51.28       49.22     13.63 o 
  -5  -8   9        0.63       -3.80      8.85 o 
  -4  -8   9       27.82        1.87     14.30 o 
  -3  -8   9      117.84      113.65     24.22 o 
  -2  -8   9       50.91       60.14     20.38 o 
  -1  -8   9      117.41      118.14     15.03 o 
   0  -8   9        3.06        4.59      8.75 o 
   1  -8   9        0.07       -7.53      7.53 o 
  -7  -7   9      158.62      195.69     19.37 o 
  -6  -7   9      139.17      156.40     14.66 o 
  -5  -7   9      488.53      478.64     41.62 o 
  -4  -7   9      174.86      177.98     28.12 o 
  -3  -7   9       97.43       94.19     22.70 o 
  -2  -7   9      257.53      277.53     18.97 o 
  -1  -7   9        7.01       10.09      8.80 o 
   0  -7   9      117.89      126.32     15.53 o 
   1  -7   9       28.82       32.11     11.12 o 
   2  -7   9       16.22        1.02      7.89 o 
  -8  -6   9      315.41      371.24     36.92 o 
  -7  -6   9      338.46      302.45     18.46 o 
  -6  -6   9       38.91       53.59     11.12 o 
  -5  -6   9      291.64      285.76     32.87 o 
  -4  -6   9      462.73      454.83     38.71 o 
  -3  -6   9       13.67       18.83     15.25 o 
  -2  -6   9      446.95      471.47     35.47 o 
  -1  -6   9      379.84      433.12     40.61 o 
   0  -6   9      227.69      248.97     19.53 o 
   1  -6   9      204.33      233.33     25.11 o 
   2  -6   9       52.44       50.26      7.43 o 
   3  -6   9       34.04       33.09      7.67 o 
  -9  -5   9        7.53       11.35      8.87 o 
  -8  -5   9       36.72       44.11     14.44 o 
  -7  -5   9       74.09       70.20     12.29 o 
  -6  -5   9       96.84      107.60     16.86 o 
  -5  -5   9      117.04      109.59     14.66 o 
  -4  -5   9       54.51       27.30     15.57 o 
  -3  -5   9       68.65       73.71     16.39 o 
  -2  -5   9       15.40       18.85      8.17 o 
  -1  -5   9      283.13      299.93     15.97 o 
   0  -5   9       65.79       78.40      8.37 o 
   1  -5   9      118.60      107.33     13.52 o 
   2  -5   9      155.57      154.45     14.16 o 
   3  -5   9       17.15       27.99      7.77 o 
  -9  -4   9       61.90       54.71     11.46 o 
  -8  -4   9       93.48      108.00     12.50 o 
  -7  -4   9      221.86      162.26     13.59 o 
  -6  -4   9        9.36       13.95      6.98 o 
  -5  -4   9        2.36        8.79      8.07 o 
  -4  -4   9       21.47       13.28      4.86 o 
  -3  -4   9      399.00      394.05     24.82 o 
  -2  -4   9      436.84      420.32     14.31 o 
  -1  -4   9        0.02       -4.21      4.21 o 
   0  -4   9      144.35      155.30     11.09 o 
   1  -4   9       44.35       31.61      8.77 o 
   2  -4   9        0.08       -1.73      5.78 o 
   3  -4   9        3.27        4.12      6.73 o 
 -10  -3   9      127.00      155.78     24.02 o 
  -9  -3   9      177.29      180.42     11.10 o 
  -8  -3   9      413.01      421.77     16.27 o 
  -7  -3   9      794.19      749.47     27.93 o 
  -6  -3   9       89.16      108.99      8.13 o 
  -5  -3   9      406.87      394.14     14.31 o 
  -4  -3   9     1104.34     1061.34     23.82 o 
  -3  -3   9      192.99      205.83     12.75 o 
  -2  -3   9        3.83       -2.24      5.07 o 
  -1  -3   9       82.76       75.13      8.60 o 
   0  -3   9      189.81      190.51     11.11 o 
   1  -3   9       46.06       50.83      7.58 o 
   2  -3   9       95.60       94.49      9.97 o 
   3  -3   9       13.09        7.87      7.34 o 
 -10  -2   9      255.86      236.86     15.10 o 
  -9  -2   9      291.56      266.74     15.66 o 
  -8  -2   9      145.23      112.10      9.36 o 
  -7  -2   9       80.28       90.76      8.37 o 
  -6  -2   9      687.07      685.90     18.90 o 
  -5  -2   9      757.72      771.73     20.99 o 
  -4  -2   9        8.23        1.86      4.31 o 
  -3  -2   9     2489.35     2404.30     35.88 o 
  -2  -2   9      310.80      308.56     19.76 o 
  -1  -2   9      104.23      112.66     10.20 o 
   0  -2   9      634.57      637.32     33.25 o 
   1  -2   9       21.01       24.43      6.81 o 
   2  -2   9       93.67       93.97      9.99 o 
   3  -2   9       38.98       49.47      9.44 o 
 -10  -1   9        7.07        5.51      9.48 o 
  -9  -1   9       26.94       29.10      8.09 o 
  -8  -1   9      207.84      182.50     11.23 o 
  -7  -1   9        1.05        0.69      5.13 o 
  -6  -1   9        2.17        2.01      4.82 o 
  -5  -1   9       39.99       38.27     10.94 o 
  -4  -1   9       34.26       39.49      6.18 o 
  -3  -1   9      383.20      395.34     12.94 o 
  -2  -1   9      145.39      157.63     13.02 o 
  -1  -1   9      246.64      249.29     18.37 o 
   0  -1   9      118.61      117.84     11.46 o 
   1  -1   9      116.60       92.80      9.48 o 
   2  -1   9        9.74        8.99      7.14 o 
   3  -1   9       26.12       21.31      8.02 o 
 -10   0   9       43.64       30.96     11.85 o 
  -9   0   9       64.17       98.10     15.53 o 
  -8   0   9      130.42      160.67     13.04 o 
  -7   0   9       32.19       26.11      7.66 o 
  -6   0   9        2.67        1.04      6.04 o 
  -5   0   9       61.01       69.80      9.79 o 
  -4   0   9      203.11      205.81     14.62 o 
  -3   0   9      222.58      249.99     14.55 o 
  -2   0   9       66.56       81.31      9.11 o 
  -1   0   9       21.56       10.01      5.70 o 
   0   0   9      107.23       86.96      9.01 o 
   1   0   9       22.20       14.55      6.59 o 
   2   0   9       10.00       -1.22      7.70 o 
   3   0   9       31.12       33.23     10.86 o 
 -10   1   9      218.22      248.90     21.54 o 
  -9   1   9      208.99      226.82     19.08 o 
  -8   1   9      325.60      315.18     20.98 o 
  -7   1   9      432.70      460.10     22.06 o 
  -6   1   9      201.41      217.02     16.54 o 
  -5   1   9       19.21       28.15      6.96 o 
  -4   1   9        3.38        7.69      6.06 o 
  -3   1   9      440.42      489.24     21.36 o 
  -2   1   9      142.93      154.73     15.53 o 
  -1   1   9       82.17       88.49     10.25 o 
   0   1   9      111.59      134.53     27.84 o 
   1   1   9       29.93       29.35     16.99 o 
   2   1   9        4.77       15.53     11.25 o 
  -9   2   9      116.55      121.52     26.95 o 
  -8   2   9      211.47      242.51     19.30 o 
  -7   2   9       99.06      100.90     22.32 o 
  -6   2   9      174.34      193.68     51.75 o 
  -5   2   9      362.01      343.92     15.96 o 
  -4   2   9      537.30      494.23     31.19 o 
  -3   2   9      158.93      197.44     31.51 o 
  -2   2   9       53.52       74.26      9.76 o 
  -1   2   9      184.45      194.20     16.87 o 
   0   2   9       24.33       46.59     11.27 o 
   1   2   9       42.89       41.61     17.15 o 
   2   2   9       16.66       14.23     12.11 o 
  -9   3   9        5.71       -3.38      9.31 o 
  -8   3   9        2.31       14.85     10.88 o 
  -7   3   9       14.47       20.08     10.20 o 
  -6   3   9       21.17       17.75     13.09 o 
  -5   3   9       13.45       -0.38     10.94 o 
  -4   3   9      108.66      115.55     20.42 o 
  -3   3   9      102.97       67.49     16.93 o 
  -2   3   9       81.65       95.68     28.39 o 
  -1   3   9       87.58       70.98     15.45 o 
   0   3   9        0.76       -2.80      9.18 o 
   1   3   9       20.26       11.03     11.68 o 
  -8   4   9        0.38       -6.34     13.25 o 
  -7   4   9       26.55       17.98     15.25 o 
  -6   4   9       50.68       75.99     18.04 o 
  -5   4   9       53.46       62.10     16.58 o 
  -4   4   9        1.48       -5.42      9.54 o 
  -3   4   9        3.49       -8.18     11.57 o 
  -2   4   9        8.62        2.52      8.94 o 
  -1   4   9        0.03        2.56     11.73 o 
   0   4   9        0.87       -5.51      8.74 o 
  -6   5   9       20.20       -9.16     12.02 o 
  -5   5   9       21.01       22.98     15.79 o 
  -4   5   9        9.01       -0.29     12.93 o 
  -3   5   9       67.55       76.98     13.96 o 
  -2   5   9       30.17       30.35     11.62 o 
  -5  -8  10        1.10       18.10     17.25 o 
  -4  -8  10       43.15       48.22     22.48 o 
  -3  -8  10      102.74       78.37     23.08 o 
  -2  -8  10       65.05       46.70     20.26 o 
  -1  -8  10       87.80       93.29     17.96 o 
   0  -8  10      138.30      127.31     17.45 o 
  -7  -7  10       29.76       21.34     12.07 o 
  -6  -7  10        7.17       10.00      9.97 o 
  -5  -7  10        0.70        2.09     15.79 o 
  -4  -7  10        0.09       26.15     16.42 o 
  -3  -7  10        3.70       -9.83     12.40 o 
  -2  -7  10       42.12       25.16     12.33 o 
  -1  -7  10        4.56        6.52      8.96 o 
   0  -7  10       24.91       28.15     10.81 o 
   1  -7  10        0.07        0.54     10.13 o 
  -8  -6  10       69.96       40.17     11.19 o 
  -7  -6  10      234.41      209.64     22.97 o 
  -6  -6  10      284.24      292.16     25.58 o 
  -5  -6  10      210.94      207.87     31.10 o 
  -4  -6  10       73.18       89.49     22.16 o 
  -3  -6  10      187.12      156.64     27.68 o 
  -2  -6  10       68.62       58.39     14.47 o 
  -1  -6  10      105.11       97.52     14.27 o 
   0  -6  10      115.89      100.66     27.85 o 
   1  -6  10        6.17        6.56      6.15 o 
  -8  -5  10      197.03      206.51     17.50 o 
  -7  -5  10      207.02      223.62     16.63 o 
  -6  -5  10      506.18      484.90     20.32 o 
  -5  -5  10      127.40      115.59     25.01 o 
  -4  -5  10      258.11      255.96     31.70 o 
  -3  -5  10      884.35     1036.05     55.26 o 
  -2  -5  10       68.47       71.57     10.41 o 
  -1  -5  10       91.50       96.77      8.69 o 
   0  -5  10       64.23       72.21      9.21 o 
   1  -5  10       93.35       81.99      9.91 o 
   2  -5  10       45.39       50.47      8.81 o 
  -9  -4  10       36.47       31.13     14.59 o 
  -8  -4  10       86.66       81.37     21.71 o 
  -7  -4  10        9.52       11.37      7.75 o 
  -6  -4  10        7.93       10.50      7.43 o 
  -5  -4  10       37.75       49.83      7.28 o 
  -4  -4  10      312.69      328.01     15.07 o 
  -3  -4  10       18.85       20.37      5.97 o 
  -2  -4  10      350.98      351.63     18.53 o 
  -1  -4  10      234.08      205.59     12.59 o 
   0  -4  10        7.28        0.74      6.49 o 
   1  -4  10      266.44      235.78     15.04 o 
   2  -4  10       18.30       20.37      7.67 o 
  -9  -3  10       28.06       29.68      7.41 o 
  -8  -3  10       34.83       45.49      7.52 o 
  -7  -3  10        0.71       -4.96      4.96 o 
  -6  -3  10       59.14       50.09      8.54 o 
  -5  -3  10       22.94       28.50      6.88 o 
  -4  -3  10        0.22        0.23      6.70 o 
  -3  -3  10       95.26      104.08      9.61 o 
  -2  -3  10        7.96       10.63      6.56 o 
  -1  -3  10        9.67       18.11      7.43 o 
   0  -3  10       42.87       42.24     10.48 o 
   1  -3  10       27.80        9.18      8.04 o 
   2  -3  10        0.54       -1.97      7.14 o 
  -9  -2  10      169.25      148.10     11.37 o 
  -8  -2  10      304.20      324.31     17.30 o 
  -7  -2  10      337.86      360.95     17.45 o 
  -6  -2  10      215.34      236.75     11.55 o 
  -5  -2  10       17.13       25.32      6.74 o 
  -4  -2  10      159.92      177.62     12.27 o 
  -3  -2  10      131.64      136.33     10.95 o 
  -2  -2  10       36.10       29.14      7.19 o 
  -1  -2  10      202.19      192.20     13.57 o 
   0  -2  10       35.16       33.23      8.50 o 
   1  -2  10       79.60       62.20      9.24 o 
   2  -2  10       10.22       20.22      7.86 o 
  -9  -1  10      289.32      323.24     15.30 o 
  -8  -1  10      256.71      261.88     19.61 o 
  -7  -1  10      301.17      320.86     13.85 o 
  -6  -1  10      430.50      422.58     14.67 o 
  -5  -1  10      408.84      409.16     16.52 o 
  -4  -1  10       50.74       47.31      7.07 o 
  -3  -1  10       66.57       80.87     13.00 o 
  -2  -1  10      490.40      493.69     18.32 o 
  -1  -1  10       93.65       87.72     10.73 o 
   0  -1  10       55.33       59.01      9.82 o 
   1  -1  10      159.82      139.65     12.03 o 
   2  -1  10       19.20       12.94      8.14 o 
  -9   0  10        5.57        1.72     10.13 o 
  -8   0  10       40.82       42.19     11.40 o 
  -7   0  10      111.78       97.94     13.67 o 
  -6   0  10        5.41       11.49     12.65 o 
  -5   0  10       11.05       18.04      9.08 o 
  -4   0  10      296.06      301.06     14.92 o 
  -3   0  10      225.99      192.96     42.15 o 
  -2   0  10      200.33      200.54     17.01 o 
  -1   0  10       60.42       75.31     22.13 o 
   0   0  10       25.74       32.34      8.93 o 
   1   0  10       18.74       22.60      9.43 o 
  -9   1  10       15.50       10.13     10.97 o 
  -8   1  10       54.06       73.52     13.56 o 
  -7   1  10       88.91      131.70     25.74 o 
  -6   1  10       46.55       53.01     15.15 o 
  -5   1  10       40.22       53.34      8.93 o 
  -4   1  10       28.31       19.41      9.19 o 
  -3   1  10        2.68        1.91      8.10 o 
  -2   1  10        3.67        1.20      8.89 o 
  -1   1  10        0.82       -4.20      8.55 o 
   0   1  10        9.48       -7.01      7.57 o 
   1   1  10        0.30       -0.49      9.40 o 
  -8   2  10       57.40       60.04     13.08 o 
  -7   2  10       63.02       77.61     13.62 o 
  -6   2  10      118.78      146.27     16.04 o 
  -5   2  10       46.99       63.04     12.09 o 
  -4   2  10       74.23       70.10     12.96 o 
  -3   2  10       77.73      105.78     14.37 o 
  -2   2  10       60.38       38.23     15.50 o 
  -1   2  10       57.15       83.92     20.00 o 
   0   2  10       17.94        8.63     10.05 o 
  -8   3  10       41.79       42.83     13.60 o 
  -7   3  10       87.14       85.76     20.86 o 
  -5   3  10       49.81       80.97     18.64 o 
  -4   3  10       99.56      105.12     20.42 o 
  -3   3  10       14.08       22.73     14.04 o 
  -2   3  10       55.30       65.15     19.27 o 
  -1   3  10       83.06       85.31     14.99 o 
  -5   4  10        3.74        7.67     14.08 o 
  -4   4  10       16.53       16.55     14.80 o 
  -3   4  10       51.98       24.44     15.41 o 
  -5  -7  11       66.04       62.01     22.10 o 
  -4  -7  11       56.26       64.51     23.11 o 
  -3  -7  11       59.69       61.76     21.91 o 
  -2  -7  11      178.14      128.27     27.04 o 
  -6  -6  11       19.28       27.87     11.94 o 
  -5  -6  11        5.39       -2.85     16.68 o 
  -4  -6  11       20.76       22.38     16.90 o 
  -3  -6  11        1.83      -11.32     13.51 o 
  -2  -6  11        3.29       11.47      9.58 o 
  -1  -6  11        0.08       -2.24      9.09 o 
  -7  -5  11      121.40      137.27     18.23 o 
  -6  -5  11       96.00      102.93     15.87 o 
  -5  -5  11      125.51       71.39     22.41 o 
  -4  -5  11       54.62       83.34     22.19 o 
  -3  -5  11       54.57       37.95     19.27 o 
  -2  -5  11      125.49      126.74      9.52 o 
  -1  -5  11       10.85       18.09      7.03 o 
   0  -5  11       64.90       55.94     10.28 o 
  -8  -4  11      178.95      161.50     15.47 o 
  -7  -4  11      281.44      278.13     17.63 o 
  -6  -4  11      281.12      286.25     12.24 o 
  -5  -4  11      172.67      178.85     12.31 o 
  -4  -4  11       50.74       61.98      9.41 o 
  -3  -4  11       97.44      100.31      9.81 o 
  -2  -4  11      255.18      255.49     19.71 o 
  -1  -4  11       24.34       19.73      8.07 o 
   0  -4  11       50.23       58.18     10.00 o 
  -8  -3  11      120.13      112.89     16.12 o 
  -7  -3  11       74.03       76.63      8.64 o 
  -6  -3  11       77.46       84.64      8.55 o 
  -5  -3  11       66.30       57.48     10.65 o 
  -4  -3  11      235.73      213.07     47.13 o 
  -3  -3  11       67.64       39.48     17.43 o 
  -2  -3  11       36.64       49.57      8.67 o 
  -1  -3  11      154.46      141.43     12.51 o 
   0  -3  11       17.67       29.34      8.96 o 
  -8  -2  11       34.98       38.80      7.87 o 
  -7  -2  11       13.35       18.23      6.71 o 
  -6  -2  11        8.51        4.57      5.82 o 
  -5  -2  11       11.94        9.94      8.45 o 
  -4  -2  11        5.44       13.45      8.87 o 
  -3  -2  11        8.07        3.24      6.77 o 
  -2  -2  11       20.79        3.93      7.44 o 
  -1  -2  11        9.97       -3.18      7.06 o 
   0  -2  11       25.97       17.60      8.86 o 
  -8  -1  11      157.15      164.13     16.59 o 
  -7  -1  11      145.42      145.10     16.10 o 
  -6  -1  11      257.83      277.09     22.13 o 
  -5  -1  11      146.38      136.21     24.85 o 
  -4  -1  11      108.04      122.37     14.00 o 
  -3  -1  11       15.58       35.34     11.62 o 
  -2  -1  11        7.08       11.35      9.57 o 
  -1  -1  11       89.98       99.67     14.79 o 
   0  -1  11       25.53       31.48     11.80 o 
  -8   0  11      100.08      108.11     15.81 o 
  -7   0  11      157.93      133.23     17.44 o 
  -6   0  11      157.70      154.13     15.74 o 
  -5   0  11      147.42      183.25     30.31 o 
  -4   0  11       32.32        9.06      8.99 o 
  -3   0  11       18.62       30.77     10.92 o 
  -2   0  11      215.53      240.55     19.63 o 
  -1   0  11       88.63       71.36     13.69 o 
  -8   1  11       26.72       20.98     11.34 o 
  -7   1  11       35.41       31.08     11.32 o 
  -6   1  11       28.86       29.00     11.09 o 
  -5   1  11        4.74        5.39     13.44 o 
  -4   1  11       69.57       85.73     26.36 o 
  -3   1  11       73.43       75.45     15.90 o 
  -2   1  11       46.71       26.76     12.12 o 
  -1   1  11       17.96       -3.87     10.23 o 
  -7   2  11        4.06       10.11     11.27 o 
  -6   2  11        0.04       -7.74     13.76 o 
  -5   2  11        5.14        7.66     15.77 o 
  -4   2  11        0.02        0.75     10.36 o 
  -3   2  11        7.66      -10.87     12.30 o 
  -5  -5  12        0.18       11.79     18.48 o 
  -4  -5  12        1.43       27.93     19.78 o 
  -3  -5  12        1.41       -3.55     15.47 o 
  -6  -4  12       93.97       83.26     10.30 o 
  -5  -4  12      114.26      113.98     12.06 o 
  -4  -4  12       41.72       45.85      9.93 o 
  -3  -4  12       12.16       15.88      9.09 o 
  -2  -4  12       58.97       51.11      9.75 o 
  -7  -3  12      193.05      193.97     17.77 o 
  -6  -3  12      190.59      184.39     13.19 o 
  -5  -3  12      143.89      156.44     30.91 o 
  -4  -3  12      129.33      138.15     14.72 o 
  -3  -3  12       27.25       12.66      8.08 o 
  -2  -3  12      126.05      136.50     14.11 o 
  -7  -2  12        8.62        4.41      9.32 o 
  -6  -2  12       67.08       43.08     14.36 o 
  -5  -2  12       68.89       65.72     16.26 o 
  -4  -2  12       75.91       90.64     18.32 o 
  -3  -2  12       17.26        7.27     11.70 o 
  -2  -2  12        4.29       -2.19      9.67 o 
  -6  -1  12        6.61        6.49      9.74 o 
  -5  -1  12        1.53        1.90     12.93 o 
  -4  -1  12       25.84       45.52     16.87 o 
  -3  -1  12       38.72       26.74     11.47 o 
  -6   0  12       40.11       34.16     12.03 o 
  -5   0  12       44.97       43.88     18.29 o 
  -4   0  12      155.88      185.05     18.74 o 
                                                 
